# Supplementary material for: Beyond phosphorylation: Putative roles of post-translational modifications in Plasmodium sexual stages
Source: Mol Biochem Parasitol. 2021 Sep;245:111406. doi: 10.1016/j.molbiopara.2021.111406 (PMC8505795; doi:10.1016/j.molbiopara.2021.111406)
Supplement: Supplementary file 4 [file mmc4.xlsx]

## Sheet: Description
	Supplementary Table 1: Gametocyte and Ookinete proteomes used in this study
	Three recent proteomic studies of the gametocyte proteome were cross referenced, where any protein found in two out of three studies was included
	Studies included
	Tao et al.
	Lasonder et al.
	Miao et al.
	Any protein with a minimum of 1 sequence count and 2 spectra were included in the Ookinete proteome. The ookinete proteome was used only to determine PTM associations with ookinete enriched molecular processes in Figure 1.
	Study included
	Patra et al.

## Sheet: Gametocyte Proteome
PlasmoDB ID
PF3D7_0109100
PF3D7_1250100
PF3D7_1455800
PF3D7_1451600
PF3D7_1346800
PF3D7_0513700
PF3D7_1475500
PF3D7_1426500
PF3D7_1420900
PF3D7_1407000
PF3D7_0103800
PF3D7_0417000
PF3D7_1128300
PF3D7_1466800
PF3D7_0723200
PF3D7_1021900
PF3D7_1017400
PF3D7_1472900
PF3D7_1218800
PF3D7_1116900
PF3D7_0806200
PF3D7_0513000
PF3D7_0207600
PF3D7_1113300
PF3D7_1016900
PF3D7_0825900
PF3D7_1414500
PF3D7_1012500
PF3D7_0323800
PF3D7_1401800
PF3D7_0719200
PF3D7_1474900
PF3D7_1110700
PF3D7_1206100
PF3D7_0310300
PF3D7_0905400
PF3D7_1034100
PF3D7_1451800
PF3D7_1033200
PF3D7_0306400
PF3D7_0730200
PF3D7_0621100
PF3D7_1435300
PF3D7_0105200
PF3D7_1136300
PF3D7_0618600
PF3D7_1323500
PF3D7_0314200
PF3D7_1220000
PF3D7_0320800
PF3D7_0608800
PF3D7_1251000
PF3D7_0808200
PF3D7_1024800
PF3D7_1349600
PF3D7_0515600
PF3D7_1425700
PF3D7_0606800
PF3D7_1232100
PF3D7_0802000
PF3D7_0816600
PF3D7_1113400
PF3D7_1460400
PF3D7_0501200
PF3D7_1416400
PF3D7_1118200
PF3D7_0317700
PF3D7_1236900
PF3D7_1027300
PF3D7_1118900
PF3D7_0906400
PF3D7_1409800
PF3D7_1342800
PF3D7_0729900
PF3D7_0708300
PF3D7_1247800
PF3D7_1219100
PF3D7_1320800
PF3D7_1419200
PF3D7_1457300
PF3D7_0303000
PF3D7_1361800
PF3D7_1024300
PF3D7_1417900
PF3D7_1248600
PF3D7_0811600
PF3D7_1450300
PF3D7_0626700
PF3D7_1347700
PF3D7_0508200
PF3D7_0517300
PF3D7_1346000
PF3D7_1134000
PF3D7_0828900
PF3D7_1369400
PF3D7_0519500
PF3D7_1145400
PF3D7_0828800
PF3D7_0215000
PF3D7_0322400
PF3D7_1410700
PF3D7_0810000
PF3D7_0716800
PF3D7_1022500
PF3D7_0605900
PF3D7_0306500
PF3D7_0912900
PF3D7_0402300
PF3D7_1123400
PF3D7_1329100
PF3D7_0502400
PF3D7_0503400
PF3D7_0820700
PF3D7_1469200
PF3D7_0513600
PF3D7_1215900
PF3D7_1129100
PF3D7_1319800
PF3D7_0413700
PF3D7_1215300
PF3D7_0621800
PF3D7_0217900
PF3D7_1102500
PF3D7_0831300
PF3D7_1332800
PF3D7_0917900
PF3D7_1108600
PF3D7_1431600
PF3D7_0913400
PF3D7_1212700
PF3D7_0305300
PF3D7_1311800
PF3D7_0606900
PF3D7_1347500
PF3D7_1456500
PF3D7_0810600
PF3D7_1235700
PF3D7_0727800
PF3D7_1242800
PF3D7_1220900
PF3D7_0927300
PF3D7_1420700
PF3D7_1025300
PF3D7_1430300
PF3D7_1333000
PF3D7_1147700
PF3D7_0933600
PF3D7_0523100
PF3D7_1342100
PF3D7_0927800
PF3D7_1471100
PF3D7_1348000
PF3D7_0213700
PF3D7_1118500
PF3D7_1246200
PF3D7_1331700
PF3D7_0520400
PF3D7_0315100
PF3D7_1222300
PF3D7_0936600
PF3D7_1116800
PF3D7_0501000
PF3D7_1451100
PF3D7_1403900
PF3D7_1034400
PF3D7_1312600
PF3D7_1461300
PF3D7_1020300
PF3D7_0517700
PF3D7_1370300
PF3D7_1103100
PF3D7_1008800
PF3D7_1113700
PF3D7_0903700
PF3D7_0621900
PF3D7_1006200
PF3D7_0915700
PF3D7_0413600
PF3D7_1319900
PF3D7_1304500
PF3D7_0922200
PF3D7_0703500
PF3D7_0511800
PF3D7_1005500
PF3D7_1468100
PF3D7_1025100
PF3D7_1038400
PF3D7_0216400
PF3D7_0505200
PF3D7_0912400
PF3D7_1212500
PF3D7_0827900
PF3D7_1344800
PF3D7_1322000
PF3D7_1008400
PF3D7_1026800
PF3D7_0309600
PF3D7_1130700
PF3D7_0415600
PF3D7_1222100
PF3D7_1456800
PF3D7_0932200
PF3D7_0303900
PF3D7_1345700
PF3D7_1430900
PF3D7_1360800
PF3D7_0219100
PF3D7_0204900
PF3D7_0915000
PF3D7_0715000
PF3D7_1352800
PF3D7_1021400
PF3D7_0306300
PF3D7_0801600
PF3D7_1108500
PF3D7_0414000
PF3D7_1129200
PF3D7_1441200
PF3D7_1308500
PF3D7_1104400
PF3D7_0927100
PF3D7_1141600
PF3D7_1308300
PF3D7_0108700
PF3D7_1320000
PF3D7_1408600
PF3D7_0815600
PF3D7_0919700
PF3D7_0114000
PF3D7_1408700
PF3D7_1439400
PF3D7_1444300
PF3D7_1426200
PF3D7_1416500
PF3D7_1407800
PF3D7_1022400
PF3D7_1211900
PF3D7_0507100
PF3D7_1007200
PF3D7_1016300
PF3D7_0810800
PF3D7_1454400
PF3D7_0606700
PF3D7_1244600
PF3D7_1307000
PF3D7_1354200
PF3D7_1446200
PF3D7_1217900
PF3D7_1026900
PF3D7_0816200
PF3D7_1112400
PF3D7_1474800
PF3D7_1029600
PF3D7_0918900
PF3D7_1123500
PF3D7_1407100
PF3D7_1110500
PF3D7_0929400
PF3D7_1325100
PF3D7_0405600
PF3D7_0721100
PF3D7_0518300
PF3D7_1022700
PF3D7_0208800
PF3D7_1232300
PF3D7_0504600
PF3D7_1130200
PF3D7_0913200
PF3D7_0205900
PF3D7_0612100
PF3D7_1037700
PF3D7_1346200
PF3D7_1430100
PF3D7_1206200
PF3D7_0622600
PF3D7_0528100
PF3D7_0505000
PF3D7_1344100
PF3D7_0422500
PF3D7_1450100
PF3D7_1408100
PF3D7_1338100
PF3D7_1428300
PF3D7_0808400
PF3D7_1407900
PF3D7_1117100
PF3D7_0319900
PF3D7_1455500
PF3D7_1332900
PF3D7_1344200
PF3D7_1003800
PF3D7_0525900
PF3D7_0317000
PF3D7_0922800
PF3D7_0826700
PF3D7_0525100
PF3D7_0823800
PF3D7_0606600
PF3D7_1130400
PF3D7_0905000
PF3D7_1145100
PF3D7_1144000
PF3D7_0515000
PF3D7_1434800
PF3D7_1429800
PF3D7_0807000
PF3D7_0306800
PF3D7_1105400
PF3D7_1414000
PF3D7_0309100
PF3D7_0814200
PF3D7_1421200
PF3D7_0303700
PF3D7_0813300
PF3D7_0728000
PF3D7_1137400
PF3D7_0904000
PF3D7_1343000
PF3D7_0311800
PF3D7_0727400
PF3D7_1032500
PF3D7_0520200
PF3D7_1224300
PF3D7_1357000
PF3D7_0528200
PF3D7_1468700
PF3D7_0903400
PF3D7_1218500
PF3D7_0807500
PF3D7_1122100
PF3D7_0807800
PF3D7_0516200
PF3D7_0629200
PF3D7_0318100
PF3D7_0929200
PF3D7_0908000
PF3D7_1439600
PF3D7_0813200
PF3D7_1212800
PF3D7_1108200
PF3D7_1234500
PF3D7_1033700
PF3D7_1462700
PF3D7_0513300
PF3D7_0204500
PF3D7_0815400
PF3D7_1015600
PF3D7_0708400
PF3D7_1353800
PF3D7_1462300
PF3D7_1362000
PF3D7_1106000
PF3D7_1205700
PF3D7_1125600
PF3D7_0211200
PF3D7_1438900
PF3D7_0829200
PF3D7_1136900
PF3D7_0312300
PF3D7_1310000
PF3D7_1351600
PF3D7_1007900
PF3D7_1472600
PF3D7_0621200
PF3D7_0720400
PF3D7_1346100
PF3D7_1125100
PF3D7_1108700
PF3D7_0905900
PF3D7_1338200
PF3D7_1408000
PF3D7_0212400
PF3D7_1465900
PF3D7_0217100
PF3D7_1105800
PF3D7_0523000
PF3D7_0422100
PF3D7_0811200
PF3D7_0904100
PF3D7_1353600
PF3D7_1030500
PF3D7_1323700
PF3D7_1452200
PF3D7_1108400
PF3D7_1223400
PF3D7_0413500
PF3D7_1037300
PF3D7_1353900
PF3D7_1432100
PF3D7_0607000
PF3D7_0526600
PF3D7_1124700
PF3D7_1027800
PF3D7_0923900
PF3D7_0211800
PF3D7_0623500
PF3D7_1019400
PF3D7_0907700
PF3D7_1009000
PF3D7_1205100
PF3D7_0814900
PF3D7_1417500
PF3D7_1459700
PF3D7_0812100
PF3D7_1311300
PF3D7_0415500
PF3D7_0212300
PF3D7_0918300
PF3D7_1368100
PF3D7_1466300
PF3D7_0110900
PF3D7_1476700
PF3D7_0505700
PF3D7_1103800
PF3D7_0907400
PF3D7_1406700
PF3D7_1129900
PF3D7_0418500
PF3D7_1143000
PF3D7_1112500
PF3D7_1018300
PF3D7_1132200
PF3D7_1302100
PF3D7_0304400
PF3D7_1134800
PF3D7_1218900
PF3D7_1361100
PF3D7_1463500
PF3D7_0803800
PF3D7_0413900
PF3D7_0417300
PF3D7_0936000
PF3D7_0625700
PF3D7_1238400
PF3D7_1216500
PF3D7_0602000
PF3D7_1203700
PF3D7_1012600
PF3D7_0419800
PF3D7_1306500
PF3D7_1357800
PF3D7_0608700
PF3D7_0303200
PF3D7_1121100
PF3D7_1412300
PF3D7_0935000
PF3D7_1242700
PF3D7_1138500
PF3D7_0319600
PF3D7_1202200
PF3D7_0721700
PF3D7_0309500
PF3D7_0722400
PF3D7_0406100
PF3D7_0306200
PF3D7_0528700
PF3D7_0217800
PF3D7_1424100
PF3D7_1011400
PF3D7_0608500
PF3D7_1021600
PF3D7_1034000
PF3D7_0911900
PF3D7_1354400
PF3D7_1473100
PF3D7_1342000
PF3D7_1020900
PF3D7_1410600
PF3D7_1364400
PF3D7_0415000
PF3D7_1366300
PF3D7_0316600
PF3D7_1215000
PF3D7_1213800
PF3D7_0617300
PF3D7_1010100
PF3D7_1206800
PF3D7_1136400
PF3D7_0919100
PF3D7_1012400
PF3D7_0513800
PF3D7_0825400
PF3D7_0726500
PF3D7_1125200
PF3D7_0819600
PF3D7_1460100
PF3D7_0306000
PF3D7_0104500
PF3D7_1105700
PF3D7_1132800
PF3D7_1439700
PF3D7_1124600
PF3D7_1445100
PF3D7_1103700
PF3D7_1306400
PF3D7_1470900
PF3D7_1134100
PF3D7_0102900
PF3D7_1412800
PF3D7_1404100
PF3D7_1014700
PF3D7_1447000
PF3D7_1324900
PF3D7_0911100
PF3D7_1126000
PF3D7_0922600
PF3D7_1310500
PF3D7_0519200
PF3D7_0611300
PF3D7_1010700
PF3D7_0214000
PF3D7_0822600
PF3D7_0416800
PF3D7_0302900
PF3D7_0704600
PF3D7_1318800
PF3D7_1318300
PF3D7_0713700
PF3D7_0214100
PF3D7_0108000
PF3D7_0405400
PF3D7_0806800
PF3D7_1123900
PF3D7_1107300
PF3D7_0103900
PF3D7_1410300
PF3D7_0708700
PF3D7_0831700
PF3D7_1338300
PF3D7_0308500
PF3D7_0810500
PF3D7_1248900
PF3D7_0708000
PF3D7_0807900
PF3D7_1461900
PF3D7_1238600
PF3D7_0818200
PF3D7_1031000
PF3D7_1021100
PF3D7_1345300
PF3D7_1431100
PF3D7_0617000
PF3D7_0909600
PF3D7_0932800
PF3D7_0818900
PF3D7_0627700
PF3D7_0320700
PF3D7_0609000
PF3D7_0507600
PF3D7_1128100
PF3D7_1406200
PF3D7_0914200
PF3D7_0823200
PF3D7_0423500
PF3D7_1324700
PF3D7_1340700
PF3D7_1142500
PF3D7_1107000
PF3D7_0920800
PF3D7_0418200
PF3D7_0923000
PF3D7_0826500
PF3D7_1229500
PF3D7_1127500
PF3D7_1341300
PF3D7_1410400
PF3D7_1421100
PF3D7_0717700
PF3D7_0318200
PF3D7_0303100
PF3D7_1350100
PF3D7_1419300
PF3D7_1213700
PF3D7_1135400
PF3D7_0509000
PF3D7_1354500
PF3D7_1032800
PF3D7_1340600
PF3D7_1303000
PF3D7_1368200
PF3D7_0406200
PF3D7_1130100
PF3D7_1129000
PF3D7_1453700
PF3D7_1459000
PF3D7_1124000
PF3D7_0209000
PF3D7_0706000
PF3D7_0707600
PF3D7_0817500
PF3D7_0516900
PF3D7_0113900
PF3D7_1349200
PF3D7_1237700
PF3D7_1203500
PF3D7_1211400
PF3D7_1250300
PF3D7_1419700
PF3D7_0918000
PF3D7_1128400
PF3D7_1126200
PF3D7_1333400
PF3D7_0501300
PF3D7_0617200
PF3D7_0718500
PF3D7_1117700
PF3D7_1346600
PF3D7_1238800
PF3D7_0417500
PF3D7_0931800
PF3D7_0308200
PF3D7_0920700
PF3D7_1232200
PF3D7_1330600
PF3D7_0606200
PF3D7_0307100
PF3D7_1324600
PF3D7_0628300
PF3D7_1360000
PF3D7_0503300
PF3D7_0215700
PF3D7_1458400
PF3D7_1410000
PF3D7_0814000
PF3D7_1445900
PF3D7_1310300
PF3D7_1302800
PF3D7_1331300
PF3D7_0911400
PF3D7_1319700
PF3D7_1015000
PF3D7_0106300
PF3D7_1360200
PF3D7_1230400
PF3D7_0931400
PF3D7_0922100
PF3D7_0629800
PF3D7_0719000
PF3D7_0708800
PF3D7_0711500
PF3D7_0524000
PF3D7_1316500
PF3D7_0213100
PF3D7_1205500
PF3D7_0903200
PF3D7_0304200
PF3D7_0813400
PF3D7_1235600
PF3D7_1402300
PF3D7_1234800
PF3D7_1121600
PF3D7_1023200
PF3D7_1366500
PF3D7_0415200
PF3D7_1328100
PF3D7_1409300
PF3D7_0422000
PF3D7_1223700
PF3D7_1027400
PF3D7_1460300
PF3D7_0424600
PF3D7_1327600
PF3D7_1359400
PF3D7_0916700
PF3D7_0322900
PF3D7_1233600
PF3D7_1465000
PF3D7_0820200
PF3D7_1310800
PF3D7_1369500
PF3D7_0629100
PF3D7_0805000
PF3D7_0828500
PF3D7_0714000
PF3D7_1317800
PF3D7_1430800
PF3D7_1305300
PF3D7_1420200
PF3D7_1310600
PF3D7_0627500
PF3D7_1015900
PF3D7_1013300
PF3D7_0518700
PF3D7_1144900
PF3D7_1352700
PF3D7_1426700
PF3D7_0719600
PF3D7_0922500
PF3D7_0206700
PF3D7_0209800
PF3D7_1034900
PF3D7_0816400
PF3D7_1344700
PF3D7_1225800
PF3D7_0626800
PF3D7_1331800
PF3D7_1231100
PF3D7_0518200
PF3D7_1413900
PF3D7_0520900
PF3D7_1306600
PF3D7_0109000
PF3D7_0319200
PF3D7_0616800
PF3D7_0626100
PF3D7_1142800
PF3D7_1311900
PF3D7_0905100
PF3D7_0910300
PF3D7_0512200
PF3D7_1447900
PF3D7_1323100
PF3D7_1003700
PF3D7_1437900
PF3D7_0928900
PF3D7_0811400
PF3D7_0910100
PF3D7_0603400
PF3D7_1346300
PF3D7_1367000
PF3D7_1216200
PF3D7_1464700
PF3D7_0624000
PF3D7_1333300
PF3D7_1314100
PF3D7_1351100
PF3D7_0906500
PF3D7_0813900
PF3D7_0719700
PF3D7_0618500
PF3D7_0821800
PF3D7_1416900
PF3D7_0521700
PF3D7_1008900
PF3D7_0419600
PF3D7_1104000
PF3D7_1139900
PF3D7_1237400
PF3D7_0709700
PF3D7_1118000
PF3D7_0316800
PF3D7_1360900
PF3D7_0515700
PF3D7_0904400
PF3D7_0106800
PF3D7_1472000
PF3D7_0617900
PF3D7_0610800
PF3D7_1104100
PF3D7_0415400
PF3D7_0526900
PF3D7_0708900
PF3D7_0512600
PF3D7_1113100
PF3D7_0804500
PF3D7_0702400
PF3D7_0524400
PF3D7_1355500
PF3D7_0305700
PF3D7_1006600
PF3D7_1204300
PF3D7_0809600
PF3D7_1424400
PF3D7_1416100
PF3D7_1442300
PF3D7_0422600
PF3D7_1449000
PF3D7_1457000
PF3D7_1358900
PF3D7_1342600
PF3D7_0109800
PF3D7_1251300
PF3D7_0907600
PF3D7_0518500
PF3D7_0721400
PF3D7_1406800
PF3D7_0320300
PF3D7_1456300
PF3D7_1008700
PF3D7_0520000
PF3D7_1219900
PF3D7_0307200
PF3D7_1414800
PF3D7_1342400
PF3D7_1455000
PF3D7_1414400
PF3D7_1365500
PF3D7_1439900
PF3D7_1426000
PF3D7_0406400
PF3D7_1462800
PF3D7_0529500
PF3D7_0309000
PF3D7_1357900
PF3D7_1434300
PF3D7_1351400
PF3D7_0526500
PF3D7_0706400
PF3D7_0802900
PF3D7_0608600
PF3D7_0629500
PF3D7_1439800
PF3D7_1012300
PF3D7_1459400
PF3D7_1033400
PF3D7_0812400
PF3D7_1420400
PF3D7_1311500
PF3D7_0620100
PF3D7_1346700
PF3D7_1460600
PF3D7_1313800
PF3D7_0610500
PF3D7_0511700
PF3D7_1245100
PF3D7_0726900
PF3D7_0815200
PF3D7_1011800
PF3D7_1004000
PF3D7_0517000
PF3D7_0106100
PF3D7_1218600
PF3D7_1120500
PF3D7_1110200
PF3D7_0604000
PF3D7_1122400
PF3D7_0204700
PF3D7_1025000
PF3D7_1323400
PF3D7_0505900
PF3D7_1447400
PF3D7_1006100
PF3D7_1422700
PF3D7_1120100
PF3D7_1320600
PF3D7_0925900
PF3D7_1341200
PF3D7_0415300
PF3D7_0529000
PF3D7_0721600
PF3D7_0730400
PF3D7_1438600
PF3D7_0619400
PF3D7_1316800
PF3D7_1229400
PF3D7_0317300
PF3D7_0919000
PF3D7_1336900
PF3D7_0932300
PF3D7_0322000
PF3D7_0512900
PF3D7_1334200
PF3D7_1472200
PF3D7_1326000
PF3D7_1248300
PF3D7_0725200
PF3D7_1364800
PF3D7_0203000
PF3D7_1454700
PF3D7_0422400
PF3D7_1437000
PF3D7_0511000
PF3D7_1444800
PF3D7_1118300
PF3D7_1115600
PF3D7_1446700
PF3D7_1437700
PF3D7_0320000
PF3D7_0422300
PF3D7_1367700
PF3D7_1208900
PF3D7_0512700
PF3D7_0306900
PF3D7_1315900
PF3D7_1352500
PF3D7_0936800
PF3D7_1212000
PF3D7_1445700
PF3D7_1226100
PF3D7_0410600
PF3D7_0527200
PF3D7_1028600
PF3D7_1006800
PF3D7_1369700
PF3D7_1438100
PF3D7_1436900
PF3D7_1319000
PF3D7_0934500
PF3D7_1226300
PF3D7_1434200
PF3D7_1006700
PF3D7_1130500
PF3D7_1109900
PF3D7_0614500
PF3D7_0403700
PF3D7_1473200
PF3D7_1409400
PF3D7_0501500
PF3D7_1250700
PF3D7_1252100
PF3D7_1121800
PF3D7_1434700
PF3D7_1017900
PF3D7_1213600
PF3D7_0415900
PF3D7_1244100
PF3D7_0602100
PF3D7_1362200
PF3D7_1007000
PF3D7_1247400
PF3D7_1328800
PF3D7_1142600
PF3D7_0816100
PF3D7_0919400
PF3D7_1434000
PF3D7_0507700
PF3D7_1004500
PF3D7_1323200
PF3D7_0803700
PF3D7_1474400
PF3D7_1468900
PF3D7_1003500
PF3D7_1203900
PF3D7_0829600
PF3D7_1002900
PF3D7_0605100
PF3D7_1354900
PF3D7_1436000
PF3D7_0107400
PF3D7_0821700
PF3D7_1358400
PF3D7_1356300
PF3D7_1117300
PF3D7_1453800
PF3D7_0109400
PF3D7_1202900
PF3D7_1222700
PF3D7_1223100
PF3D7_1104200
PF3D7_0823900
PF3D7_1363400
PF3D7_1404000
PF3D7_0320100
PF3D7_1456700
PF3D7_1140100
PF3D7_0720500
PF3D7_1115400
PF3D7_0917600
PF3D7_1471200
PF3D7_0628000
PF3D7_1457200
PF3D7_1238100
PF3D7_1435400
PF3D7_1125500
PF3D7_0602200
PF3D7_0619500
PF3D7_0420600
PF3D7_1127600
PF3D7_1010600
PF3D7_0417200
PF3D7_0503800
PF3D7_0404300
PF3D7_0933200
PF3D7_1339400
PF3D7_1336400
PF3D7_1038900
PF3D7_1124900
PF3D7_0312400
PF3D7_1449700
PF3D7_1440500
PF3D7_1224500
PF3D7_0808300
PF3D7_1403800
PF3D7_1426100
PF3D7_1418000
PF3D7_1432700
PF3D7_0724500
PF3D7_1365700
PF3D7_1458000
PF3D7_0505800
PF3D7_0915400
PF3D7_1308100
PF3D7_1404900
PF3D7_1309300
PF3D7_1011500
PF3D7_1110400
PF3D7_1338900
PF3D7_0802200
PF3D7_1226600
PF3D7_0519400
PF3D7_1015800
PF3D7_1441400
PF3D7_1446600
PF3D7_1246800
PF3D7_1309100
PF3D7_1402200
PF3D7_0108800
PF3D7_1436600
PF3D7_1324400
PF3D7_1404200
PF3D7_1431700
PF3D7_0618200
PF3D7_0811000
PF3D7_0709000
PF3D7_1362300
PF3D7_1205600
PF3D7_0530600
PF3D7_0317600
PF3D7_1341900
PF3D7_1460700
PF3D7_0807600
PF3D7_0527100
PF3D7_0422700
PF3D7_1011000
PF3D7_0807300
PF3D7_0209400
PF3D7_1359300
PF3D7_1361700
PF3D7_0618300
PF3D7_0622800
PF3D7_0514000
PF3D7_0903100
PF3D7_0710600
PF3D7_0817900
PF3D7_0527500
PF3D7_0617800
PF3D7_1329300
PF3D7_0720800
PF3D7_0312200
PF3D7_0926700
PF3D7_1349100
PF3D7_1358700
PF3D7_1143400
PF3D7_1449800
PF3D7_1144500
PF3D7_1116300
PF3D7_1328300
PF3D7_0903900
PF3D7_1458700
PF3D7_0320900
PF3D7_1128200
PF3D7_1414300
PF3D7_1410200
PF3D7_0303500
PF3D7_1215100
PF3D7_1012900
PF3D7_1361900
PF3D7_0111300
PF3D7_0522800
PF3D7_0933500
PF3D7_0520600
PF3D7_1442000
PF3D7_0630600
PF3D7_1105600
PF3D7_1405600
PF3D7_0519700
PF3D7_0904800
PF3D7_0624600
PF3D7_0917500
PF3D7_1315600
PF3D7_0110700
PF3D7_0212900
PF3D7_0729100
PF3D7_1303900
PF3D7_1412600
PF3D7_1432400
PF3D7_1366600
PF3D7_0218000
PF3D7_1356900
PF3D7_1111100
PF3D7_0826100
PF3D7_0115100
PF3D7_0503200
PF3D7_1474600
PF3D7_1207000
PF3D7_0314400
PF3D7_1463300
PF3D7_0824600
PF3D7_0816900
PF3D7_0934800
PF3D7_0322600
PF3D7_0517400
PF3D7_1216300
PF3D7_1105000
PF3D7_1353100
PF3D7_0107000
PF3D7_1427900
PF3D7_1241700
PF3D7_1239800
PF3D7_0312800
PF3D7_1425200
PF3D7_1478000
PF3D7_1325200
PF3D7_0213500
PF3D7_0105300
PF3D7_1441700
PF3D7_0204100
PF3D7_1412500
PF3D7_0605400
PF3D7_0931900
PF3D7_0623900
PF3D7_1358800
PF3D7_0516700
PF3D7_0802800
PF3D7_0319700
PF3D7_1403500
PF3D7_0418100
PF3D7_1304400
PF3D7_1120600
PF3D7_0522600
PF3D7_1211700
PF3D7_1463200
PF3D7_0810300
PF3D7_0111500
PF3D7_1132300
PF3D7_1033900
PF3D7_0824200
PF3D7_0411900
PF3D7_1017000
PF3D7_0217500
PF3D7_1317100
PF3D7_1477300
PF3D7_1234400
PF3D7_0308000
PF3D7_1403100
PF3D7_1128700
PF3D7_1112900
PF3D7_0421700
PF3D7_0527000
PF3D7_1215800
PF3D7_0219600
PF3D7_1127100
PF3D7_1113900
PF3D7_1105100
PF3D7_1347400
PF3D7_0705400
PF3D7_0508400
PF3D7_1348800
PF3D7_1202300
PF3D7_0717500
PF3D7_1361400
PF3D7_1433500
PF3D7_0605300
PF3D7_1437200
PF3D7_0630300
PF3D7_0812600
PF3D7_1413200
PF3D7_1417800
PF3D7_0320600
PF3D7_0210200
PF3D7_0935900
PF3D7_1241200
PF3D7_0714500
PF3D7_1355100
PF3D7_1435100
PF3D7_1212300
PF3D7_1444100
PF3D7_1319400
PF3D7_0315300
PF3D7_1143700
PF3D7_1216700
PF3D7_0505500
PF3D7_1365400
PF3D7_1237000
PF3D7_1122900
PF3D7_1023700
PF3D7_0905300
PF3D7_1137600
PF3D7_0610400
PF3D7_0818700
PF3D7_1146500
PF3D7_1438700
PF3D7_0910900
PF3D7_1023100
PF3D7_1440600
PF3D7_1114000
PF3D7_1226800
PF3D7_0718000
PF3D7_0307300
PF3D7_0501800
PF3D7_1426300
PF3D7_0316700
PF3D7_1318400
PF3D7_1452800
PF3D7_0215800
PF3D7_1016100
PF3D7_0822500
PF3D7_0809700
PF3D7_1107600
PF3D7_1325300
PF3D7_1466600
PF3D7_0408500
PF3D7_1322300
PF3D7_1023600
PF3D7_1304100
PF3D7_1140200
PF3D7_0509100
PF3D7_1344900
PF3D7_1465800
PF3D7_1104600
PF3D7_1235800
PF3D7_0706700
PF3D7_0211500
PF3D7_0705300
PF3D7_1245600
PF3D7_0523600
PF3D7_0307900
PF3D7_1135600
PF3D7_0605600
PF3D7_0703800
PF3D7_0928100
PF3D7_0620600
PF3D7_1130800
PF3D7_0920500
PF3D7_0607600
PF3D7_1203000
PF3D7_0626500
PF3D7_1347000
PF3D7_1234300
PF3D7_0417600
PF3D7_0915100
PF3D7_0205600
PF3D7_1204000
PF3D7_0420500
PF3D7_0305800
PF3D7_0111000
PF3D7_0624900
PF3D7_0208900
PF3D7_1345400
PF3D7_1413000
PF3D7_1406500
PF3D7_0713500
PF3D7_1227500
PF3D7_1242400
PF3D7_0204000
PF3D7_0418000
PF3D7_0828700
PF3D7_0819800
PF3D7_1311100
PF3D7_1403400
PF3D7_1462500
PF3D7_1029900
PF3D7_1014800
PF3D7_1408800
PF3D7_1025500
PF3D7_0103200
PF3D7_0107700
PF3D7_0202200
PF3D7_0207100
PF3D7_0210000
PF3D7_0212000
PF3D7_0422900
PF3D7_0423700
PF3D7_0501600
PF3D7_0521800
PF3D7_0522400
PF3D7_0523300
PF3D7_0530200
PF3D7_0605800
PF3D7_0705700
PF3D7_0711000
PF3D7_0719400
PF3D7_0722700
PF3D7_0729200
PF3D7_0806300
PF3D7_0811500
PF3D7_0823300
PF3D7_0824400
PF3D7_0904700
PF3D7_0909000
PF3D7_0913800
PF3D7_0914900
PF3D7_0927200
PF3D7_1010300
PF3D7_1013600
PF3D7_1020700
PF3D7_1022900
PF3D7_1030000
PF3D7_1030900
PF3D7_1032200
PF3D7_1106900
PF3D7_1108800
PF3D7_1116500
PF3D7_1135900
PF3D7_1141700
PF3D7_1146000
PF3D7_1147900
PF3D7_1222500
PF3D7_1229700
PF3D7_1230200
PF3D7_1234000
PF3D7_1301700
PF3D7_1306200
PF3D7_1311400
PF3D7_1312800
PF3D7_1313000
PF3D7_1314500
PF3D7_1323600
PF3D7_1324300
PF3D7_1330800
PF3D7_1339600
PF3D7_1340500
PF3D7_1349000
PF3D7_1352600
PF3D7_1353200
PF3D7_1358000
PF3D7_1358200
PF3D7_1360500
PF3D7_1363100
PF3D7_1423400
PF3D7_1423800
PF3D7_1427600
PF3D7_1432300
PF3D7_1433600
PF3D7_1447800
PF3D7_1448900
PF3D7_1453100
PF3D7_1461500
PF3D7_1466700
PF3D7_1327300
PF3D7_1211800
PF3D7_1036900
PF3D7_1435700.1
PF3D7_1015200.1
PF3D7_1423700
PF3D7_1346400
PF3D7_1474000
PF3D7_0409600
PF3D7_0923800.1
PF3D7_0801800
PF3D7_1330000.1
PF3D7_1322200
PF3D7_1202100.1
PF3D7_0108300
PF3D7_0512000
PF3D7_0819500
PF3D7_0723800
PF3D7_1355600
PF3D7_1467900
PF3D7_1111500
PF3D7_1240000
PF3D7_1303200.1
PF3D7_1137300
PF3D7_0314000
PF3D7_1442900
PF3D7_1429600
PF3D7_1230700
PF3D7_1473700
PF3D7_1369000
PF3D7_0205100
PF3D7_0313600
PF3D7_1007700
PF3D7_1464600
PF3D7_1366900
PF3D7_0510200
PF3D7_1213900
PF3D7_0517500
PF3D7_1202600
PF3D7_1330400.1
PF3D7_1028700
PF3D7_0210100.1
PF3D7_1243600
PF3D7_1139500.1
PF3D7_0310600.1
PF3D7_1253000
PF3D7_1249800
PF3D7_0801400
PF3D7_1012700
PF3D7_1434600
PF3D7_0610900
PF3D7_1403200
PF3D7_0921000.1
PF3D7_1121700
PF3D7_0410800
PF3D7_1219600
PF3D7_1368600
PF3D7_1116200.1
PF3D7_1038100
PF3D7_0909800
PF3D7_0919800
PF3D7_0904500
PF3D7_1231300
PF3D7_1209200
PF3D7_0806500
PF3D7_0822300
PF3D7_1467800
PF3D7_0731800
PF3D7_0403100
PF3D7_1211200
PF3D7_1336800
PF3D7_1123100
PF3D7_1403700
PF3D7_1352400
PF3D7_0112000
PF3D7_0906100
PF3D7_0516800
PF3D7_1236100
PF3D7_1115700
PF3D7_0810200
PF3D7_0720700
PF3D7_1149100.1
PF3D7_1132000
PF3D7_1436300
PF3D7_0912500
PF3D7_0603600
PF3D7_0302100
PF3D7_0310500
PF3D7_0402400
PF3D7_0909900
PF3D7_1459600
PF3D7_1417200
PF3D7_0726400
PF3D7_0623100
PF3D7_0627800
PF3D7_0530100
PF3D7_0520300
PF3D7_1241400
PF3D7_1148700
PF3D7_1107100
PF3D7_1032100
PF3D7_1014300
PF3D7_1002400.1
PF3D7_1427300
PF3D7_1426900
PF3D7_0318300
PF3D7_1120000
PF3D7_0216000
PF3D7_0924700
PF3D7_0909300
PF3D7_0518600
PF3D7_0514600
PF3D7_1309500
PF3D7_1359100
PF3D7_1343700
PF3D7_1116400
PF3D7_1022600
PF3D7_1470700
PF3D7_1457500
PF3D7_1438000
PF3D7_0529400.1
PF3D7_0308900
PF3D7_0903600.1
PF3D7_0522900
PF3D7_1201500
PF3D7_0727200
PF3D7_1107200
PF3D7_1407200
PF3D7_0729000
PF3D7_0819900
PF3D7_1326500
PF3D7_0520500
PF3D7_1238500
PF3D7_0203400
PF3D7_0723900
PF3D7_1353700
PF3D7_1146800
PF3D7_1030600
PF3D7_0923200
PF3D7_1312900
PF3D7_0604500
PF3D7_0611400
PF3D7_0308600
PF3D7_0218500
PF3D7_0508700
PF3D7_1237800
PF3D7_1226400
PF3D7_0715500
PF3D7_0709300
PF3D7_1351000
PF3D7_1308200
PF3D7_1128600
PF3D7_1126900
PF3D7_1023900
PF3D7_1011700
PF3D7_1466900
PF3D7_0829300
PF3D7_0210900
PF3D7_0305600
PF3D7_0928000.1
PF3D7_0904600
PF3D7_0513200
PF3D7_1239600
PF3D7_0703000
PF3D7_1367600
PF3D7_1303100
PF3D7_1119300
PF3D7_1104700.1
PF3D7_1037100
PF3D7_1462100
PF3D7_1449100
PF3D7_1446500
PF3D7_1443000
PF3D7_1427800
PF3D7_1416200
PF3D7_1415300
PF3D7_1407500
PF3D7_0412200
PF3D7_0305500
PF3D7_0416700
PF3D7_0822800
PF3D7_1315400
PF3D7_0627100
PF3D7_0311300
PF3D7_0209200
PF3D7_0314700
PF3D7_0110800
PF3D7_0516400
PF3D7_0716400
PF3D7_1365600
PF3D7_1355700
PF3D7_1350200
PF3D7_1343300
PF3D7_1327800
PF3D7_1326300
PF3D7_1144600
PF3D7_1139800
PF3D7_1108100
PF3D7_1107400
PF3D7_1004400
PF3D7_1446900
PF3D7_0410400
PF3D7_0603300
PF3D7_1304900
PF3D7_1116700
PF3D7_0405100
PF3D7_0406700
PF3D7_0707400
PF3D7_0924300
PF3D7_0933300
PF3D7_1337500
PF3D7_0607400
PF3D7_0610200
PF3D7_0613700
PF3D7_0617100
PF3D7_0629400
PF3D7_0317800
PF3D7_0212500
PF3D7_0319400
PF3D7_0302000
PF3D7_0419500
PF3D7_0405700
PF3D7_0105700
PF3D7_0922900
PF3D7_0921900
PF3D7_0911200
PF3D7_0904900
PF3D7_0508000
PF3D7_1250600
PF3D7_1245000
PF3D7_1241900
PF3D7_1223800
PF3D7_1218200
PF3D7_1205900
PF3D7_0219400.1
PF3D7_0804800
PF3D7_0821600
PF3D7_0723500
PF3D7_1366400
PF3D7_1361000
PF3D7_1355900
PF3D7_1332600
PF3D7_1313700
PF3D7_1129400
PF3D7_1121200
PF3D7_1119800
PF3D7_1119000
PF3D7_1118100
PF3D7_1106700
PF3D7_1024500
PF3D7_1471400
PF3D7_1469100
PF3D7_1464900
PF3D7_1460000
PF3D7_1455200.1
PF3D7_1443100
PF3D7_1434500
PF3D7_1412700
PF3D7_1402700
PF3D7_1348700
PF3D7_1468000
PF3D7_1462600
PF3D7_1142100
PF3D7_0510800
PF3D7_1236600
PF3D7_0818500
PF3D7_0622500
PF3D7_1311700
PF3D7_0812500
PF3D7_1324800
PF3D7_1126800
PF3D7_1021200
PF3D7_1470500
PF3D7_1452700
PF3D7_0410900
PF3D7_0610700
PF3D7_0616200
PF3D7_0915200
PF3D7_1210600
PF3D7_0821400
PF3D7_1345100
PF3D7_1108000
PF3D7_0309800
PF3D7_0316500
PF3D7_0922000
PF3D7_0910600
PF3D7_0510500
PF3D7_0510000
PF3D7_1231600
PF3D7_1229900.1
PF3D7_1227600
PF3D7_1209400
PF3D7_0720900
PF3D7_0708100
PF3D7_1343400
PF3D7_1470100
PF3D7_1443600
PF3D7_1425900
PF3D7_1421300
PF3D7_1365900
PF3D7_0511500
PF3D7_0930300
PF3D7_0601900
PF3D7_1362700
PF3D7_0613800
PF3D7_1325400
PF3D7_1002700
PF3D7_0420300
PF3D7_0703900
PF3D7_1112300
PF3D7_0921200
PF3D7_0318500
PF3D7_1466100
PF3D7_1461800
PF3D7_1422400
PF3D7_0306600
PF3D7_0506500
PF3D7_1308400
PF3D7_1356800
PF3D7_1326100
PF3D7_0628100
PF3D7_0916400
PF3D7_0914700
PF3D7_0524700
PF3D7_1443900
PF3D7_0202000
PF3D7_0831600
PF3D7_1450500

## Sheet: Ookinete Proteome
PlasmoDB ID
PF3D7_1326000
PF3D7_1329100
PF3D7_1330600
PF3D7_1331300
PF3D7_1338100
PF3D7_1340000
PF3D7_1341300
PF3D7_1304100
PF3D7_1346100
PF3D7_1346300
PF3D7_1347500
PF3D7_1357800
PF3D7_1357900
PF3D7_1361800
PF3D7_1366900
PF3D7_1367000
PF3D7_1367900
PF3D7_1310000
PF3D7_1344200
PF3D7_1311800
PF3D7_1312900
PF3D7_1317800
PF3D7_0722200
PF3D7_0703500
PF3D7_0729900
PF3D7_0807500
PF3D7_0803800
PF3D7_0827900
PF3D7_0826100
PF3D7_0818200
PF3D7_0816500
PF3D7_0816400
PF3D7_0815600
PF3D7_0815400
PF3D7_0813300
PF3D7_0708400
PF3D7_0708800
PF3D7_0709700
PF3D7_0710600
PF3D7_0714000
PF3D7_0715000
PF3D7_0717500
PF3D7_0717800
PF3D7_0719600
PF3D7_0721100
PF3D7_0721600
PF3D7_0721700
PF3D7_0722600
PF3D7_0723400
PF3D7_0727400
PF3D7_0829200
PF3D7_0828800
PF3D7_0826700
PF3D7_0825900
PF3D7_0825700
PF3D7_0823900
PF3D7_0823800
PF3D7_0823500
PF3D7_0818900
PF3D7_0817800
PF3D7_0817500
PF3D7_0816900
PF3D7_0816600
PF3D7_0814900
PF3D7_0814600
PF3D7_0814200
PF3D7_0813900
PF3D7_0813400
PF3D7_0812400
PF3D7_0811600
PF3D7_0810600
PF3D7_0810000
PF3D7_0808200
PF3D7_0807800
PF3D7_0806800
PF3D7_0805200
PF3D7_0804900
PF3D7_0801300
PF3D7_1003500
PF3D7_1003600
PF3D7_1004000
PF3D7_1006200
PF3D7_1006800
PF3D7_1007900
PF3D7_1008400
PF3D7_1008700
PF3D7_1008900
PF3D7_1010600
PF3D7_1011000
PF3D7_1011400
PF3D7_1011800
PF3D7_1012300
PF3D7_1012500
PF3D7_1013300
PF3D7_1014700
PF3D7_1015600
PF3D7_1015800
PF3D7_1015900
PF3D7_1019400
PF3D7_1021600
PF3D7_1022500
PF3D7_1024300
PF3D7_1024800
PF3D7_1025200
PF3D7_1025300
PF3D7_1026800
PF3D7_1027800
PF3D7_1028800
PF3D7_1031000
PF3D7_1034400
PF3D7_1037100
PF3D7_1037300
PF3D7_1037500
PF3D7_1104400
PF3D7_1105000
PF3D7_1105100
PF3D7_1105400
PF3D7_1105600
PF3D7_1105800
PF3D7_1107300
PF3D7_1107400
PF3D7_1107700
PF3D7_1108500
PF3D7_1108600
PF3D7_1108700
PF3D7_1110400
PF3D7_1113400
PF3D7_1115600
PF3D7_1117700
PF3D7_1118200
PF3D7_1118500
PF3D7_1120100
PF3D7_1121600
PF3D7_1123400
PF3D7_1126200
PF3D7_1127000
PF3D7_1128100
PF3D7_1129000
PF3D7_1130100
PF3D7_1130200
PF3D7_1130400
PF3D7_1131500
PF3D7_1132200
PF3D7_1134000
PF3D7_1134100
PF3D7_1136300
PF3D7_1138500
PF3D7_1140400
PF3D7_1142800
PF3D7_1143400
PF3D7_1144000
PF3D7_1147800
PF3D7_1306400
PF3D7_1307200
PF3D7_1310700
PF3D7_1311300
PF3D7_1311900
PF3D7_1312600
PF3D7_1318800
PF3D7_1320600
PF3D7_1320800
PF3D7_1323000
PF3D7_1323100
PF3D7_1323400
PF3D7_1323500
PF3D7_1324900
PF3D7_1325100
PF3D7_1325200
PF3D7_1327300
PF3D7_1331700
PF3D7_1331800
PF3D7_1337500
PF3D7_1338200
PF3D7_1338300
PF3D7_1341200
PF3D7_1341800
PF3D7_1342000
PF3D7_1342100
PF3D7_1342600
PF3D7_1345700
PF3D7_1346700
PF3D7_1346800
PF3D7_1347700
PF3D7_1350100
PF3D7_1351400
PF3D7_1351600
PF3D7_1352500
PF3D7_1353800
PF3D7_1354100
PF3D7_1354500
PF3D7_1356100
PF3D7_1357100
PF3D7_1358800
PF3D7_1360000
PF3D7_1360800
PF3D7_1361900
PF3D7_1362200
PF3D7_1362300
PF3D7_1365900
PF3D7_1366500
PF3D7_1366600
PF3D7_1367800
PF3D7_1403200
PF3D7_1403300
PF3D7_1404900
PF3D7_1406800
PF3D7_1407000
PF3D7_1407100
PF3D7_1407700
PF3D7_1407800
PF3D7_1408600
PF3D7_1409400
PF3D7_1409800
PF3D7_1410400
PF3D7_1410600
PF3D7_1410700
PF3D7_1411400
PF3D7_1411900
PF3D7_1414300
PF3D7_1414800
PF3D7_1415300
PF3D7_1416100
PF3D7_1418300
PF3D7_1420100
PF3D7_1420400
PF3D7_1420500
PF3D7_1423700
PF3D7_1424400
PF3D7_1426100
PF3D7_1426500
PF3D7_1427900
PF3D7_1428300
PF3D7_1430800
PF3D7_1430900
PF3D7_1431100
PF3D7_1431600
PF3D7_1433400
PF3D7_1434200
PF3D7_1434300
PF3D7_1434800
PF3D7_1435300
PF3D7_1436300
PF3D7_1437000
PF3D7_1437900
PF3D7_1438100
PF3D7_1438900
PF3D7_1439400
PF3D7_1439800
PF3D7_1439900
PF3D7_1440500
PF3D7_1443900
PF3D7_1444800
PF3D7_1446200
PF3D7_1446600
PF3D7_1447000
PF3D7_1449000
PF3D7_1451100
PF3D7_1451600
PF3D7_1453500
PF3D7_1453700
PF3D7_1454400
PF3D7_1454700
PF3D7_1454900
PF3D7_1455300
PF3D7_1455400
PF3D7_1455500
PF3D7_1455800
PF3D7_1456800
PF3D7_1457200
PF3D7_1460700
PF3D7_1461300
PF3D7_1462300
PF3D7_1462700
PF3D7_1462800
PF3D7_1464700
PF3D7_1465000
PF3D7_1465900
PF3D7_1466300
PF3D7_1468700
PF3D7_1471100
PF3D7_1471600
PF3D7_1474800
PF3D7_1474900
PF3D7_1475500
PF3D7_0102900
PF3D7_0103900
PF3D7_0106300
PF3D7_0109000
PF3D7_0109100
PF3D7_0110700
PF3D7_0112100
PF3D7_0202400
PF3D7_0207400
PF3D7_0209000
PF3D7_0209800
PF3D7_0211800
PF3D7_0212100
PF3D7_0213700
PF3D7_0214100
PF3D7_0216000
PF3D7_0217100
PF3D7_0217800
PF3D7_0218000
PF3D7_0219100
PF3D7_0219200
PF3D7_0303000
PF3D7_0303700
PF3D7_0304100
PF3D7_0306400
PF3D7_0306500
PF3D7_0306600
PF3D7_0306800
PF3D7_0307100
PF3D7_0307200
PF3D7_0308200
PF3D7_0309500
PF3D7_0309600
PF3D7_0310300
PF3D7_0311800
PF3D7_0312800
PF3D7_0315100
PF3D7_0315200
PF3D7_0317000
PF3D7_0317600
PF3D7_0319600
PF3D7_0320300
PF3D7_0320800
PF3D7_0320900
PF3D7_0322000
PF3D7_0323800
PF3D7_0406100
PF3D7_0406200
PF3D7_0413500
PF3D7_0413600
PF3D7_0415900
PF3D7_0416800
PF3D7_0417000
PF3D7_0419600
PF3D7_0422300
PF3D7_0422400
PF3D7_0422700
PF3D7_0423500
PF3D7_0424400
PF3D7_0503400
PF3D7_0503800
PF3D7_0504600
PF3D7_0507100
PF3D7_0507700
PF3D7_0510300
PF3D7_0511000
PF3D7_0512600
PF3D7_0513300
PF3D7_0513700
PF3D7_0515400
PF3D7_0516200
PF3D7_0516900
PF3D7_0517000
PF3D7_0517300
PF3D7_0517700
PF3D7_0518300
PF3D7_0518800
PF3D7_0519400
PF3D7_0520000
PF3D7_0520900
PF3D7_0523000
PF3D7_0523100
PF3D7_0523400
PF3D7_0524000
PF3D7_0525100
PF3D7_0525800
PF3D7_0527100
PF3D7_0527500
PF3D7_0532100
PF3D7_0606600
PF3D7_0608600
PF3D7_0608700
PF3D7_0608800
PF3D7_0610400
PF3D7_0610800
PF3D7_0612100
PF3D7_0616800
PF3D7_0617000
PF3D7_0617200
PF3D7_0617900
PF3D7_0618300
PF3D7_0618500
PF3D7_0619400
PF3D7_0621400
PF3D7_0622800
PF3D7_0624000
PF3D7_0626800
PF3D7_0627500
PF3D7_0629200
PF3D7_0903200
PF3D7_0903700
PF3D7_0903900
PF3D7_0904400
PF3D7_0905000
PF3D7_0905300
PF3D7_0907200
PF3D7_0907400
PF3D7_0909500
PF3D7_0910200
PF3D7_0910800
PF3D7_0912400
PF3D7_0913200
PF3D7_0914400
PF3D7_0915400
PF3D7_0915700
PF3D7_0917900
PF3D7_0918000
PF3D7_0919000
PF3D7_0919300
PF3D7_0919400
PF3D7_0922100
PF3D7_0922500
PF3D7_0922600
PF3D7_0925900
PF3D7_0927100
PF3D7_0927800
PF3D7_0930300
PF3D7_0932200
PF3D7_0932300
PF3D7_0933600
PF3D7_0935200
PF3D7_1202200
PF3D7_1204300
PF3D7_1204500
PF3D7_1205600
PF3D7_1206200
PF3D7_1207700
PF3D7_1211100
PF3D7_1211800
PF3D7_1211900
PF3D7_1212500
PF3D7_1212700
PF3D7_1215000
PF3D7_1215300
PF3D7_1216500
PF3D7_1216600
PF3D7_1221400
PF3D7_1222100
PF3D7_1222300
PF3D7_1222700
PF3D7_1223100
PF3D7_1224300
PF3D7_1224500
PF3D7_1225800
PF3D7_1226300
PF3D7_1226900
PF3D7_1229300
PF3D7_1229400
PF3D7_1229500
PF3D7_1230700
PF3D7_1232100
PF3D7_1234800
PF3D7_1235700
PF3D7_1236600
PF3D7_1237700
PF3D7_1238800
PF3D7_1242700
PF3D7_1242800
PF3D7_1244500
PF3D7_1244600
PF3D7_1245600
PF3D7_1246200
PF3D7_1246400
PF3D7_1247400
PF3D7_1248400
PF3D7_1248900
PF3D7_1250100
PF3D7_1252200
