# Supplementary material for: Beyond phosphorylation: Putative roles of post-translational modifications in Plasmodium sexual stages
Source: Mol Biochem Parasitol. 2021 Sep;245:111406. doi: 10.1016/j.molbiopara.2021.111406 (PMC8505795; doi:10.1016/j.molbiopara.2021.111406)
Supplement: Supplementary file 5 [file mmc5.xlsx]

## Sheet: PTMsVsGamProteome Tabbed
	Supplementary Table 2: List of proteins common to each PTM and the gametocyte proteome
	Each tab contains the list of proteins found in that PTM dataset cross referenced with the gametocyte proteome
		Datasets included
	Acetylation	Cobbold et al.	Miao et al.
	Glutathionylation	Kehr et al.
	Glycosylation	Kupferschmid et al.
	Arginine Methylation	Zeeshan et al.
	Lysine Methylation	Kaur et al.
	Myristoylation	Wright et al.
	GPI	Wright et al.
	Nitrosylation	Wang et al.
	Palmitoylation	Jones et al.
	Prenylation	Gisselberg et al.	Suazo et al.
	Ubiquitylation	Green et al.	Ponts et al.

## Sheet: Acetylation
PlasmoDB ID	Gene Name or Symbol	Product Description
PF3D7_0102900	null	aspartate--tRNA ligase
PF3D7_0103900	PIESP15	parasite-infected erythrocyte surface protein
PF3D7_0105700	null	asparagine-rich antigen Pfa35-2
PF3D7_0106300	ATP6	calcium-transporting ATPase
PF3D7_0107000	CEN1	centrin-1
PF3D7_0108300	ARP	conserved Plasmodium protein, unknown function
PF3D7_0108700	PSOP24	secreted ookinete protein, putative
PF3D7_0109800	cPheRS	phenylalanine--tRNA ligase alpha subunit
PF3D7_0110700	CAF1C	chromatin assembly factor 1 subunit C, putative
PF3D7_0111000	null	kinesin-8B, putative
PF3D7_0111300	null	P-loop containing nucleoside triphosphate hydrolase, putative
PF3D7_0202000	KAHRP	knob-associated histidine-rich protein
PF3D7_0203400	null	conserved Plasmodium protein, unknown function
PF3D7_0206700	ADSL	adenylosuccinate lyase
PF3D7_0207100	null	conserved Plasmodium protein, unknown function
PF3D7_0207600	SERA5	serine repeat antigen 5
PF3D7_0208900	P230p	6-cysteine protein P230p
PF3D7_0209000	P230	6-cysteine protein P230
PF3D7_0209200	MTR3	exosome complex component MTR3, putative
PF3D7_0209800	UAP56	ATP-dependent RNA helicase UAP56
PF3D7_0210100.1	null	60S ribosomal protein L37ae, putative
PF3D7_0210900	null	conserved Plasmodium protein, unknown function
PF3D7_0211800	AsnRS	asparagine--tRNA ligase
PF3D7_0212400	null	conserved Plasmodium membrane protein, unknown function
PF3D7_0212500	null	conserved Plasmodium protein, unknown function
PF3D7_0214000	CCT8	T-complex protein 1 subunit theta
PF3D7_0216400	VPS45	vacuolar protein sorting-associated protein 45
PF3D7_0217500	CDPK1	calcium-dependent protein kinase 1
PF3D7_0217900	null	thioesterase/thiol ester dehydrase-isomerase, putative
PF3D7_0219600	RFC1	replication factor C subunit 1, putative
PF3D7_0303700	BCKDH-E2	lipoamide acyltransferase component of branched-chain alpha-keto acid dehydrogenase complex
PF3D7_0305300	null	transporter, putative
PF3D7_0305500	null	protein dopey homolog, putative
PF3D7_0305800	null	P-loop containing nucleoside triphosphate hydrolase, putative
PF3D7_0306200	AHA1	activator of Hsp90 ATPase
PF3D7_0309600	PfP2	60S acidic ribosomal protein P2
PF3D7_0311300	null	phosphatidylinositol 3- and 4-kinase, putative
PF3D7_0311800	null	ATP synthase F0 subunit d-like protein, putative
PF3D7_0315100	eIF4E	eukaryotic translation initiation factor 4E
PF3D7_0315300	null	conserved Plasmodium protein, unknown function
PF3D7_0316500	NUF2	kinetochore protein NUF2, putative
PF3D7_0316600	FNT	formate-nitrite transporter
PF3D7_0317300	null	conserved Plasmodium protein, unknown function
PF3D7_0317600	RPS11	40S ribosomal protein S11, putative
PF3D7_0317700	null	CPSF (cleavage and polyadenylation specific factor), subunit A, putative
PF3D7_0317800	null	26S proteasome non-ATPase regulatory subunit 9, putative
PF3D7_0318100	STOML	stomatin-like protein, putative
PF3D7_0318200	RPB1	DNA-directed RNA polymerase II subunit RPB1
PF3D7_0320000	I2	protein phosphatase inhibitor 2
PF3D7_0320800	DOZI	ATP-dependent RNA helicase DDX6
PF3D7_0320900	H2A.Z	histone H2A.Z
PF3D7_0322900	RPS3A	40S ribosomal protein S3A, putative
PF3D7_0402300	RH1	reticulocyte binding protein homologue 1
PF3D7_0402400	GEXP18	Plasmodium exported protein, unknown function
PF3D7_0405100	SEC24B	protein transport protein Sec24B, putative
PF3D7_0405700	null	lysine decarboxylase, putative
PF3D7_0406200	Pfs16	parasitophorous vacuole membrane protein S16
PF3D7_0406700	null	conserved Plasmodium protein, unknown function
PF3D7_0410800	null	conserved Plasmodium protein, unknown function
PF3D7_0413500	PGM2	phosphoglucomutase-2
PF3D7_0414000	SMC3	structural maintenance of chromosomes protein 3
PF3D7_0415200	null	conserved Plasmodium protein, unknown function
PF3D7_0415500	CBP20	nuclear cap-binding protein subunit 2, putative
PF3D7_0416700	null	CDGSH iron-sulfur domain-containing protein, putative
PF3D7_0418000	null	conserved Plasmodium protein, unknown function
PF3D7_0418200	EIF3M	eukaryotic translation initiation factor 3 subunit M, putative
PF3D7_0419600	RANBP1	ran-specific GTPase-activating protein 1, putative
PF3D7_0420300	ApiAP2	AP2 domain transcription factor, putative
PF3D7_0421700	null	conserved Plasmodium protein, unknown function
PF3D7_0422100	null	transmembrane emp24 domain-containing protein, putative
PF3D7_0422400	RPS19	40S ribosomal protein S19
PF3D7_0422500	BRR2	pre-mRNA-splicing helicase BRR2, putative
PF3D7_0423500	GAPM2	glideosome associated protein with multiple membrane spans 2
PF3D7_0424600	null	Plasmodium exported protein (PHISTb)
PF3D7_0503800	RPL31	60S ribosomal protein L31
PF3D7_0504600	BCKDHB	2-oxoisovalerate dehydrogenase subunit beta, mitochondrial, putative
PF3D7_0505500	MSH6	DNA mismatch repair protein MSH6, putative
PF3D7_0505700	null	conserved Plasmodium membrane protein, unknown function
PF3D7_0505800	SUMO	small ubiquitin-related modifier
PF3D7_0506500	null	conserved Plasmodium protein, unknown function
PF3D7_0507100	RPL4	60S ribosomal protein L4
PF3D7_0507600	CAF40	protein CAF40, putative
PF3D7_0508700	PRP5	pre-mRNA-processing ATP-dependent RNA helicase PRP5, putative
PF3D7_0511500	null	RNA pseudouridylate synthase, putative
PF3D7_0512700	OPRT	orotate phosphoribosyltransferase
PF3D7_0513200	null	CPSF domain-containing protein, putative
PF3D7_0513300	PNP	purine nucleoside phosphorylase
PF3D7_0513600	null	deoxyribodipyrimidine photo-lyase, putative
PF3D7_0515000	CWC2	pre-mRNA-splicing factor CWC2, putative
PF3D7_0515600	GEP	gamete egress protein GEP, putative
PF3D7_0516700	null	ubiquitin carboxyl-terminal hydrolase 2, putative
PF3D7_0516800	ApiAP2	AP2 domain transcription factor AP2-O2, putative
PF3D7_0516900	RPL2	60S ribosomal protein L2
PF3D7_0517000	null	60S ribosomal protein L12, putative
PF3D7_0517300	SR1	serine/arginine-rich splicing factor 1
PF3D7_0517500	null	UTP--glucose-1-phosphate uridylyltransferase, putative
PF3D7_0518500	DDX23	ATP-dependent RNA helicase DDX23, putative
PF3D7_0518600	WDR26	WD repeat-containing protein 26, putative
PF3D7_0519400	RPS24	40S ribosomal protein S24
PF3D7_0519500	CCR4-1	CCR4 domain-containing protein 1, putative
PF3D7_0519700	null	FoP domain-containing protein, putative
PF3D7_0520000	RPS9	40S ribosomal protein S9, putative
PF3D7_0520200	MED17	mediator of RNA polymerase II transcription subunit 17, putative
PF3D7_0520900	SAHH	adenosylhomocysteinase
PF3D7_0522400	null	conserved Plasmodium protein, unknown function
PF3D7_0523000	MDR1	multidrug resistance protein 1
PF3D7_0524000	KASbeta	karyopherin beta
PF3D7_0525100	ACS10	acyl-CoA synthetase
PF3D7_0526500	null	conserved Plasmodium protein, unknown function
PF3D7_0526600	null	conserved Plasmodium protein, unknown function
PF3D7_0527000	MCM3	DNA replication licensing factor MCM3, putative
PF3D7_0527500	HIP	Hsc70-interacting protein
PF3D7_0528700	CYP23	peptidyl-prolyl cis-trans isomerase
PF3D7_0529400.1	null	conserved Plasmodium protein, unknown function
PF3D7_0530600	null	XAP-5 DNA binding protein, putative
PF3D7_0602100	MTR4	ATP-dependent RNA helicase MTR4
PF3D7_0604500	null	GYF domain-containing protein, putative
PF3D7_0605600	null	nucleoside diphosphate kinase, putative
PF3D7_0605800	RAD50	DNA repair protein RAD50, putative
PF3D7_0606600	null	conserved Plasmodium protein, unknown function
PF3D7_0607000	null	translation initiation factor IF-2, putative
PF3D7_0608700	CCT6	T-complex protein 1 subunit zeta
PF3D7_0608800	OAT	ornithine aminotransferase
PF3D7_0609000	NUP637	nucleoporin NUP637, putative
PF3D7_0610400	H3	histone H3
PF3D7_0613700	null	syntaxin-binding protein, putative
PF3D7_0613800	ApiAP2	AP2 domain transcription factor, putative
PF3D7_0614500	RPL19	60S ribosomal protein L19
PF3D7_0617200	null	BFR1 domain-containing protein, putative
PF3D7_0617800	H2A	histone H2A
PF3D7_0617900	H3.3	histone H3 variant
PF3D7_0618300	null	60S ribosomal protein L27a, putative
PF3D7_0619500	ACS12	acyl-CoA synthetase
PF3D7_0621200	PDX1	pyridoxine biosynthesis protein PDX1
PF3D7_0621800	null	nascent polypeptide-associated complex subunit alpha, putative
PF3D7_0624000	HK	hexokinase
PF3D7_0624600	ISWI	SNF2 helicase, putative
PF3D7_0626500	null	conserved Plasmodium protein, unknown function
PF3D7_0626700	null	ATPase
PF3D7_0626800	PyrK	pyruvate kinase
PF3D7_0627800	ACS	acetyl-CoA synthetase, putative
PF3D7_0628100	null	HECT-domain (ubiquitin-transferase), putative
PF3D7_0629100	NAPRT	nicotinate phosphoribosyltransferase, putative
PF3D7_0629400	PABP3	polyadenylate-binding protein 3, putative
PF3D7_0630300	null	DNA polymerase epsilon catalytic subunit A, putative
PF3D7_0630600	null	conserved protein, unknown function
PF3D7_0702400	SEMP1	small exported membrane protein 1
PF3D7_0703500	null	erythrocyte membrane-associated antigen
PF3D7_0703900	null	conserved Plasmodium membrane protein, unknown function
PF3D7_0704600	UT	HECT-type E3 ubiquitin ligase UT
PF3D7_0705700	null	40S ribosomal protein S29, putative
PF3D7_0707400	null	AAA family ATPase, putative
PF3D7_0708400	HSP90	heat shock protein 90
PF3D7_0708800	HSP110c	heat shock protein 110
PF3D7_0711000	CDC48	AAA family ATPase, CDC48 subfamily
PF3D7_0711500	null	regulator of chromosome condensation, putative
PF3D7_0714000	H2B.Z	histone H2B variant
PF3D7_0714500	null	transcription elongation factor s-II, putative
PF3D7_0717700	null	serine--tRNA ligase, putative
PF3D7_0718000	null	dynein heavy chain, putative
PF3D7_0719600	null	60S ribosomal protein L11a, putative
PF3D7_0719700	RPS10	40S ribosomal protein S10, putative
PF3D7_0720400	AIF	apoptosis-inducing factor, putative
PF3D7_0721100	null	conserved protein, unknown function
PF3D7_0721400	null	rhoptry protein, putative
PF3D7_0721600	null	40S ribosomal protein S5, putative
PF3D7_0723800	null	conserved Plasmodium protein, unknown function
PF3D7_0726500	null	ubiquitin carboxyl-terminal hydrolase, putative
PF3D7_0727200	NFS1	cysteine desulfurase IscS, putative
PF3D7_0727400	null	proteasome subunit alpha type-5, putative
PF3D7_0727800	null	cation transporting ATPase, putative
PF3D7_0729100	null	conserved Plasmodium protein, unknown function
PF3D7_0729900	null	dynein heavy chain, putative
PF3D7_0801800	null	mannose-6-phosphate isomerase, putative
PF3D7_0802000	GDH3	glutamate dehydrogenase, putative
PF3D7_0803800	null	proteasome subunit beta type-4
PF3D7_0804500	null	conserved Plasmodium membrane protein, unknown function
PF3D7_0806800	null	V-type proton ATPase subunit a, putative
PF3D7_0807600	null	conserved Plasmodium protein, unknown function
PF3D7_0808300	null	ubiquitin regulatory protein, putative
PF3D7_0809600	null	peptidase family C50, putative
PF3D7_0810600	DBP1	ATP-dependent RNA helicase DBP1, putative
PF3D7_0810800	PPPK-DHPS	hydroxymethyldihydropterin pyrophosphokinase-dihydropteroate synthase
PF3D7_0811200	EMC1	ER membrane protein complex subunit 1, putative
PF3D7_0811400	null	conserved protein, unknown function
PF3D7_0811600	null	conserved protein, unknown function
PF3D7_0812500	null	RNA-binding protein, putative
PF3D7_0813200	null	CS domain protein, putative
PF3D7_0813300	null	conserved protein, unknown function
PF3D7_0813400	null	conserved protein, unknown function
PF3D7_0813900	RPS16	40S ribosomal protein S16, putative
PF3D7_0814000	null	60S ribosomal protein L13-2, putative
PF3D7_0814900	FeSOD	superoxide dismutase [Fe]
PF3D7_0815600	EIF3G	eukaryotic translation initiation factor 3 subunit G, putative
PF3D7_0817500	HINT1	histidine triad nucleotide-binding protein 1
PF3D7_0817900	HMGB2	high mobility group protein B2
PF3D7_0818200	14-3-3I	14-3-3 protein
PF3D7_0818900	HSP70	heat shock protein 70
PF3D7_0819800	null	conserved Plasmodium protein, unknown function
PF3D7_0820700	KDH	2-oxoglutarate dehydrogenase E1 component
PF3D7_0821400	null	conserved Plasmodium protein, unknown function
PF3D7_0821700	null	60S ribosomal protein L22, putative
PF3D7_0823200	null	RNA-binding protein, putative
PF3D7_0823300	GCN5	histone acetyltransferase GCN5
PF3D7_0823900	DTC	dicarboxylate/tricarboxylate carrier
PF3D7_0824200	null	conserved Plasmodium protein, unknown function
PF3D7_0826100	HEUL	HECT-like E3 ubiquitin ligase, putative
PF3D7_0826500	UBE4B	ubiquitin conjugation factor E4 B, putative
PF3D7_0826700	RACK1	receptor for activated c kinase
PF3D7_0903200	RAB7	ras-related protein RAB7
PF3D7_0903700	null	alpha tubulin 1
PF3D7_0904600	null	ubiquitin specific protease, putative
PF3D7_0904800	RPA1	replication protein A1, small fragment
PF3D7_0904900	CuTP	copper-transporting ATPase
PF3D7_0905000	null	conserved Plasmodium protein, unknown function
PF3D7_0905300	null	dynein heavy chain, putative
PF3D7_0905400	RhopH3	high molecular weight rhoptry protein 3
PF3D7_0905900	SEC27	coatomer subunit beta, putative
PF3D7_0907400	ClpY	ATP-dependent protease ATPase subunit ClpY
PF3D7_0909900	null	helicase SKI2W, putative
PF3D7_0910100	null	exportin-7, putative
PF3D7_0911900	ICP	falstatin
PF3D7_0912500	null	SAP domain-containing protein, putative
PF3D7_0913200	EF-1beta	elongation factor 1-beta
PF3D7_0914700	MFR4	major facilitator superfamily-related transporter, putative
PF3D7_0915100	UBC9	SUMO-conjugating enzyme UBC9
PF3D7_0915400	PFK9	ATP-dependent 6-phosphofructokinase
PF3D7_0915700	null	cytochrome c oxidase subunit ApiCOX30, putative
PF3D7_0916400	null	conserved Plasmodium protein, unknown function
PF3D7_0917900	BIP	heat shock protein 70
PF3D7_0918900	gammaGCS	gamma-glutamylcysteine synthetase
PF3D7_0919800	null	TLD domain-containing protein
PF3D7_0921900	null	conserved Plasmodium protein, unknown function
PF3D7_0922100	null	ubiquitin-like protein, putative
PF3D7_0922200	SAMS	S-adenosylmethionine synthetase
PF3D7_0922500	PGK	phosphoglycerate kinase
PF3D7_0922600	null	glutamine synthetase, putative
PF3D7_0922800	null	conserved Plasmodium protein, unknown function
PF3D7_0923800.1	TRXR	thioredoxin reductase
PF3D7_0923900	PABP2	polyadenylate-binding protein 2, putative
PF3D7_0924700	SF3A3	splicing factor 3A subunit 3, putative
PF3D7_0925900	PV5	parasitophorous vacuolar protein 5, putative
PF3D7_0927200	null	zinc finger protein, putative
PF3D7_0927300	FH	fumarate hydratase
PF3D7_0928100	null	conserved Plasmodium protein, unknown function
PF3D7_0929400	RhopH2	high molecular weight rhoptry protein 2
PF3D7_0930300	MSP1	merozoite surface protein 1
PF3D7_0931400	null	PUB domain-containing protein, putative
PF3D7_0931800	null	proteasome subunit beta type-6, putative
PF3D7_0932300	M18AAP	M18 aspartyl aminopeptidase
PF3D7_0932800	CSE1	importin alpha re-exporter, putative
PF3D7_0933200	null	calcyclin-binding protein, putative
PF3D7_0934500	null	V-type proton ATPase subunit E, putative
PF3D7_0936000	REX2	ring-exported protein 2
PF3D7_0936800	null	Plasmodium exported protein (PHISTc), unknown function
PF3D7_1002400.1	TRA2B	transformer-2 protein homolog beta, putative
PF3D7_1002900	null	conserved Plasmodium protein, unknown function
PF3D7_1003500	null	40S ribosomal protein S20e, putative
PF3D7_1003800	EFTUD2	U5 small nuclear ribonucleoprotein component, putative
PF3D7_1004400	null	RNA-binding protein, putative
PF3D7_1005500	UPF1	regulator of nonsense transcripts 1, putative
PF3D7_1006700	null	conserved Plasmodium protein, unknown function
PF3D7_1007700	AP2-I	AP2 domain transcription factor AP2-I
PF3D7_1007900	EIF3D	eukaryotic translation initiation factor 3 subunit D, putative
PF3D7_1008800	NOP5	nucleolar protein 5, putative
PF3D7_1010600	eIF2beta	eukaryotic translation initiation factor 2 subunit beta
PF3D7_1010700	null	dolichyl-phosphate-mannose--protein mannosyltransferase, putative
PF3D7_1011400	null	proteasome subunit beta type-5
PF3D7_1011700	RAD23	DNA repair protein RAD23, putative
PF3D7_1011800	PREBP	PRE-binding protein
PF3D7_1012400	HGPRT	hypoxanthine-guanine phosphoribosyltransferase
PF3D7_1012500	null	phosphoglucomutase, putative
PF3D7_1012600	GMPS	GMP synthase [glutamine-hydrolyzing]
PF3D7_1014300	null	SPRY domain-containing protein, putative
PF3D7_1015600	HSP60	heat shock protein 60
PF3D7_1015800	null	ribonucleoside-diphosphate reductase small chain, putative
PF3D7_1015900	ENO	enolase
PF3D7_1017900	RPN5	26S proteasome regulatory subunit p55, putative
PF3D7_1019400	null	60S ribosomal protein L30e, putative
PF3D7_1021100	null	conserved Plasmodium protein, unknown function
PF3D7_1021900	null	PHAX domain-containing protein, putative
PF3D7_1023100	null	dynein heavy chain, putative
PF3D7_1023900	CHD1	chromodomain-helicase-DNA-binding protein 1 homolog, putative
PF3D7_1027300	nPrx	peroxiredoxin
PF3D7_1027800	RPL3	60S ribosomal protein L3
PF3D7_1028700	MTRAP	merozoite TRAP-like protein
PF3D7_1029600	ADA	adenosine deaminase
PF3D7_1029900	null	conserved Plasmodium protein, unknown function
PF3D7_1030500	RPN9	26S proteasome regulatory subunit RPN9, putative
PF3D7_1032100	DCP1	mRNA-decapping enzyme subunit 1, putative
PF3D7_1032800	LRR1	leucine-rich repeat protein
PF3D7_1033200	ETRAMP10.2	early transcribed membrane protein 10.2
PF3D7_1033400	HAD1	haloacid dehalogenase-like hydrolase
PF3D7_1034400	SDHA	flavoprotein subunit of succinate dehydrogenase
PF3D7_1034900	MRScyt	methionine--tRNA ligase
PF3D7_1036900	null	conserved Plasmodium protein, unknown function
PF3D7_1103100	RPP1	60S acidic ribosomal protein P1, putative
PF3D7_1103700	CK2beta1	casein kinase II beta chain
PF3D7_1103800	NOT1	CCR4-NOT transcription complex subunit 1, putative
PF3D7_1104200	SNF2L	chromatin remodeling protein
PF3D7_1105000	H4	histone H4
PF3D7_1105100	H2B	histone H2B
PF3D7_1105600	PTEX88	translocon component PTEX88
PF3D7_1105800	null	conserved Apicomplexan protein, unknown function
PF3D7_1106700	DNA2	DNA replication ATP-dependent helicase/nuclease DNA2, putative
PF3D7_1107200	null	conserved protein, unknown function
PF3D7_1107300	PAIP1	polyadenylate-binding protein-interacting protein 1, putative
PF3D7_1107600	null	conserved Plasmodium protein, unknown function
PF3D7_1108000	null	IWS1-like protein, putative
PF3D7_1108400	CK2alpha	casein kinase 2, alpha subunit
PF3D7_1108600	ERC	endoplasmic reticulum-resident calcium binding protein
PF3D7_1109900	RPL36	60S ribosomal protein L36
PF3D7_1110400	null	RNA-binding protein, putative
PF3D7_1111500	null	acylphosphatase, putative
PF3D7_1113400	DSK2	ubiquitin domain-containing protein DSK2, putative
PF3D7_1116800	HSP101	heat shock protein 101
PF3D7_1117100	UCH54	ubiquitin carboxyl-terminal hydrolase UCH54
PF3D7_1117300	null	conserved protein, unknown function
PF3D7_1117700	RAN	GTP-binding nuclear protein RAN/TC4
PF3D7_1118200	null	heat shock protein 90, putative
PF3D7_1118300	null	insulinase, putative
PF3D7_1119000	null	acyl-CoA-binding protein, putative
PF3D7_1120000	null	conserved protein, unknown function
PF3D7_1120100	PGM1	phosphoglycerate mutase, putative
PF3D7_1120600	null	DDRGK domain-containing protein, putative
PF3D7_1121100	null	conserved protein, unknown function
PF3D7_1121600	EXP1	exported protein 1
PF3D7_1123500	GP2	golgi protein 2
PF3D7_1124600	EK	ethanolamine kinase
PF3D7_1124700	MGE1	GrpE protein homolog, mitochondrial, putative
PF3D7_1128200	MBF1	multiprotein-bridging factor 1, putative
PF3D7_1129100	PV1	parasitophorous vacuolar protein 1
PF3D7_1129200	RPN7	26S proteasome regulatory subunit RPN7, putative
PF3D7_1129400	NOP2	rRNA (cytosine-C(5))-methyltransferase, putative
PF3D7_1130200	PfP0	60S ribosomal protein P0
PF3D7_1130700	SMC1	structural maintenance of chromosomes protein 1, putative
PF3D7_1132200	TCP1	T-complex protein 1 subunit alpha
PF3D7_1132300	null	nucleic acid binding protein, putative
PF3D7_1134000	HSP70-3	heat shock protein 70
PF3D7_1134800	null	coatomer subunit delta
PF3D7_1135400	null	conserved Plasmodium protein, unknown function
PF3D7_1136300	TSN	tudor staphylococcal nuclease
PF3D7_1137400	null	UVB-resistance protein UVR8 homologue
PF3D7_1138500	PPM2	protein phosphatase PPM2
PF3D7_1140200	null	conserved Plasmodium protein, unknown function
PF3D7_1142100	null	conserved Plasmodium protein, unknown function
PF3D7_1142500	RPL28	60S ribosomal protein L28
PF3D7_1143400	null	translation initiation factor eIF-1A, putative
PF3D7_1144000	RPS21	40S ribosomal protein S21
PF3D7_1144600	TFG2	transcription initiation factor IIF subunit beta, putative
PF3D7_1146000	RSA4	ribosome assembly protein 4, putative
PF3D7_1146800	null	conserved Plasmodium protein, unknown function
PF3D7_1147700	null	ATP synthase subunit delta, mitochondrial, putative
PF3D7_1201500	null	GPN-loop GTPase, putative
PF3D7_1202100.1	SRAP1	SRAP domain-containing protein, putative
PF3D7_1202300	null	dynein heavy chain, putative
PF3D7_1202900	HMGB1	high mobility group protein B1
PF3D7_1203000	ORC1	origin recognition complex subunit 1
PF3D7_1205600	null	tetratricopeptide repeat protein, putative
PF3D7_1206800	null	conserved Plasmodium protein, unknown function
PF3D7_1207000	null	conserved Plasmodium protein, unknown function
PF3D7_1208900	PPM11	protein phosphatase PPM11, putative
PF3D7_1210600	null	conserved Plasmodium protein, unknown function
PF3D7_1211400	PfJ4	heat shock protein DNAJ homologue Pfj4
PF3D7_1211900	ATP4	non-SERCA-type Ca2+ -transporting P-ATPase
PF3D7_1212700	EIF3A	eukaryotic translation initiation factor 3 subunit A, putative
PF3D7_1213700	RPB8	DNA-directed RNA polymerases I, II, and III subunit RPABC3, putative
PF3D7_1217900	null	PPPDE peptidase domain-containing protein, putative
PF3D7_1218200	null	symplekin domain-containing protein, putative
PF3D7_1218500	DRPC	dynamin-like protein, putative
PF3D7_1219100	CHC	clathrin heavy chain, putative
PF3D7_1220900	HP1	heterochromatin protein 1
PF3D7_1222300	GRP94	endoplasmin, putative
PF3D7_1223100	PKAr	cAMP-dependent protein kinase regulatory subunit
PF3D7_1223400	null	phospholipid-transporting ATPase, putative
PF3D7_1224300	PABP1	polyadenylate-binding protein 1, putative
PF3D7_1229500	CCT3	T-complex protein 1 subunit gamma
PF3D7_1230400	ClpQ	ATP-dependent protease subunit ClpQ
PF3D7_1232100	CPN60	60 kDa chaperonin
PF3D7_1233600	AARP1	asparagine and aspartate rich protein 1
PF3D7_1235600	SHMT	serine hydroxymethyltransferase
PF3D7_1235700	null	ATP synthase subunit beta, mitochondrial
PF3D7_1238100	null	calcyclin binding protein, putative
PF3D7_1238500	null	conserved Plasmodium protein, unknown function
PF3D7_1238800	ACS11	acyl-CoA synthetase
PF3D7_1239600	ThzK	hydroxyethylthiazole kinase
PF3D7_1239800	null	conserved Plasmodium protein, unknown function
PF3D7_1240000	null	3-hydroxyisobutyryl-CoA hydrolase, putative
PF3D7_1241200	null	conserved Plasmodium protein, unknown function
PF3D7_1241400	null	RNA-binding protein, putative
PF3D7_1241700	RFC4	replication factor C subunit 4, putative
PF3D7_1241900	null	tetratricopeptide repeat protein, putative
PF3D7_1244100	null	N-alpha-acetyltransferase 15, NatA auxiliary subunit, putative
PF3D7_1245100	KLP8	kinesin-13, putative
PF3D7_1245600	null	kinesin-15, putative
PF3D7_1246200	ACT1	actin I
PF3D7_1248900	RPT6	26S protease regulatory subunit 8, putative
PF3D7_1249800	THO2	THO complex subunit 2, putative
PF3D7_1250600	null	translation initiation factor eIF-2B subunit beta, putative
PF3D7_1301700	CBP2	CX3CL1-binding protein 2
PF3D7_1302100	G27/25	gamete antigen 27/25
PF3D7_1302800	null	40S ribosomal protein S7, putative
PF3D7_1304100	LigI	DNA ligase I
PF3D7_1304400	null	PUB domain-containing protein, putative
PF3D7_1304900	RPB11	DNA-directed RNA polymerase II subunit RPB11, putative
PF3D7_1305300	GCN1	translational activator GCN1, putative
PF3D7_1306400	RPT4	26S protease regulatory subunit 10B, putative
PF3D7_1306500	null	MORN repeat protein, putative
PF3D7_1306600	null	V-type proton ATPase subunit H, putative
PF3D7_1308200	cpsSII	carbamoyl phosphate synthetase
PF3D7_1308400	null	conserved Plasmodium protein, unknown function
PF3D7_1309100	null	60S ribosomal protein L24, putative
PF3D7_1311300	null	ATP synthase subunit gamma, mitochondrial
PF3D7_1311500	RPT1	26S protease regulatory subunit 7, putative
PF3D7_1311800	M1AAP	M1-family alanyl aminopeptidase
PF3D7_1312800	null	conserved Plasmodium protein, unknown function
PF3D7_1317100	MCM4	DNA replication licensing factor MCM4
PF3D7_1318300	null	conserved Plasmodium protein, unknown function
PF3D7_1318400	SMC2	structural maintenance of chromosomes protein 2, putative
PF3D7_1319400	null	conserved Plasmodium protein, unknown function
PF3D7_1320000	GP1	golgi protein 1
PF3D7_1320600	RAB11a	ras-related protein Rab-11A
PF3D7_1320800	null	dihydrolipoyllysine-residue succinyltransferase component of 2-oxoglutarate dehydrogenase complex
PF3D7_1322000	null	nucleoside-diphosphatase, putative
PF3D7_1322200	null	TOG domain-containing protein, putative
PF3D7_1323100	null	60S ribosomal protein L6, putative
PF3D7_1323200	null	V-type proton ATPase subunit G, putative
PF3D7_1323400	RPL23	60S ribosomal protein L23
PF3D7_1323500	PMV	plasmepsin V
PF3D7_1324300	null	conserved Plasmodium membrane protein, unknown function
PF3D7_1324800	DHFS-FPGS	dihydrofolate synthase/folylpolyglutamate synthase
PF3D7_1324900	LDH	L-lactate dehydrogenase
PF3D7_1325100	null	phosphoribosylpyrophosphate synthetase
PF3D7_1325400	null	CRWN-like protein, putative
PF3D7_1327300	null	conserved Plasmodium protein, unknown function
PF3D7_1328100	null	proteasome subunit beta type-7, putative
PF3D7_1328300	null	conserved protein, unknown function
PF3D7_1329100	MyoF	myosin F, putative
PF3D7_1330800	null	RNA-binding protein, putative
PF3D7_1331700	null	glutamine--tRNA ligase, putative
PF3D7_1332600	APN1	DNA-(apurinic or apyrimidinic site) lyase 1
PF3D7_1332900	cyto-IRS	isoleucine--tRNA ligase, putative
PF3D7_1334200	null	chaperone binding protein, putative
PF3D7_1336800	NUDC	nuclear movement protein, putative
PF3D7_1337500	null	conserved Plasmodium protein, unknown function
PF3D7_1338200	RPL6	60S ribosomal protein L6, putative
PF3D7_1338300	EF-1gamma	elongation factor 1-gamma, putative
PF3D7_1339600	null	conserved Plasmodium protein, unknown function
PF3D7_1340600	DBR1	RNA lariat debranching enzyme, putative
PF3D7_1341200	null	60S ribosomal protein L18, putative
PF3D7_1341300	null	60S ribosomal protein L18-2, putative
PF3D7_1342000	null	40S ribosomal protein S6
PF3D7_1342600	MyoA	myosin A
PF3D7_1342800	PEPCK	phosphoenolpyruvate carboxykinase
PF3D7_1343000	PMT	phosphoethanolamine N-methyltransferase
PF3D7_1343700	Kelch13	kelch protein K13
PF3D7_1344100	null	TLD domain-containing protein, putative
PF3D7_1344200	GRP170	endoplasmic reticulum chaperone GRP170
PF3D7_1344700	null	conserved Plasmodium protein, unknown function
PF3D7_1344900	null	conserved Plasmodium protein, unknown function
PF3D7_1345400	null	conserved Plasmodium protein, unknown function
PF3D7_1345700	IDH	isocitrate dehydrogenase [NADP], mitochondrial
PF3D7_1346400	null	VPS13 domain-containing protein, putative
PF3D7_1347500	ALBA4	DNA/RNA-binding protein Alba 4
PF3D7_1348800	null	E1-E2 ATPase, putative
PF3D7_1349200	null	glutamate--tRNA ligase, putative
PF3D7_1352400	null	conserved Plasmodium protein, unknown function
PF3D7_1352500	null	thioredoxin-related protein, putative
PF3D7_1352700	AQR	intron-binding protein aquarius, putative
PF3D7_1353700	ROMO1	reactive oxygen species modulator 1, putative
PF3D7_1353800	null	proteasome subunit alpha type-4, putative
PF3D7_1354500	ADSS	adenylosuccinate synthetase
PF3D7_1355100	MCM6	DNA replication licensing factor MCM6
PF3D7_1355700	NIF3	NLI interacting factor-like phosphatase, putative
PF3D7_1356800	ARK3	serine/threonine protein kinase ARK3, putative
PF3D7_1356900	PK5	protein kinase 5
PF3D7_1357000	null	elongation factor 1-alpha
PF3D7_1357800	CCT4	T-complex protein 1 subunit delta
PF3D7_1357900	null	pyrroline-5-carboxylate reductase, putative
PF3D7_1358000	null	patatin-like phospholipase, putative
PF3D7_1358200	null	conserved Plasmodium protein, unknown function
PF3D7_1360800	FLN	falcilysin
PF3D7_1361100	SEC24A	protein transport protein Sec24A
PF3D7_1361800	GAC	glideosome-associated connector
PF3D7_1361900	PCNA1	proliferating cell nuclear antigen 1
PF3D7_1362200	RUVB3	RuvB-like helicase 3
PF3D7_1365700	null	SNARE associated Golgi protein, putative
PF3D7_1365900	null	ubiquitin-60S ribosomal protein L40
PF3D7_1366300	null	conserved Plasmodium protein, unknown function
PF3D7_1366900	null	conserved protein, unknown function
PF3D7_1367700	AlaRS	alanine--tRNA ligase
PF3D7_1369400	null	conserved Plasmodium protein, unknown function
PF3D7_1403400	null	conserved Plasmodium protein, unknown function
PF3D7_1404900	null	conserved Plasmodium protein, unknown function
PF3D7_1405600	RNR	ribonucleoside-diphosphate reductase small chain, putative
PF3D7_1406200	SPT6	transcription elongation factor SPT6, putative
PF3D7_1406500	WDR65	WD repeat-containing protein 65, putative
PF3D7_1407100	NOP1	rRNA 2'-O-methyltransferase fibrillarin, putative
PF3D7_1407200	null	conserved Plasmodium protein, unknown function
PF3D7_1407800	PM4	plasmepsin IV
PF3D7_1408700	null	conserved protein, unknown function
PF3D7_1409300	DDI1	DNA damage-inducible protein 1, putative
PF3D7_1410000	EMC2	ER membrane protein complex subunit 2, putative
PF3D7_1410400	RAP1	rhoptry-associated protein 1
PF3D7_1410600	eIF2gamma	eukaryotic translation initiation factor 2 subunit gamma, putative
PF3D7_1410700	null	conserved protein, unknown function
PF3D7_1412500	ACT2	actin II
PF3D7_1412600	DHS	deoxyhypusine synthase
PF3D7_1412700	null	AAA family ATPase, putative
PF3D7_1413200	null	conserved Plasmodium protein, unknown function
PF3D7_1414300	null	60S ribosomal protein L10, putative
PF3D7_1414800	SMB1	small nuclear ribonucleoprotein-associated protein B, putative
PF3D7_1415300	null	RNA-binding protein Nova-1, putative
PF3D7_1416100	SEY1	protein SEY1, putative
PF3D7_1416200	MCA3	metacaspase-3
PF3D7_1417200	null	NOT family protein, putative
PF3D7_1417500	CBF5	H/ACA ribonucleoprotein complex subunit 4, putative
PF3D7_1421200	RPS25	40S ribosomal protein S25
PF3D7_1423700	null	conserved Plasmodium protein, unknown function
PF3D7_1423800	VPS3	vacuolar protein sorting-associated protein 3, putative
PF3D7_1424400	null	60S ribosomal protein L7-3, putative
PF3D7_1426000	RPL21	60S ribosomal protein L21
PF3D7_1426100	BTF3	transcription factor BTF3, putative
PF3D7_1427900	null	leucine-rich repeat protein
PF3D7_1428300	null	proliferation-associated protein 2g4, putative
PF3D7_1429800	null	coatomer subunit beta, putative
PF3D7_1430300	null	acid phosphatase, putative
PF3D7_1431700	null	60S ribosomal protein L14, putative
PF3D7_1432100	null	voltage-dependent anion-selective channel protein, putative
PF3D7_1433500	TOP2	DNA topoisomerase 2
PF3D7_1434200	CAM	calmodulin
PF3D7_1434300	HOP	Hsp70/Hsp90 organizing protein
PF3D7_1434500	null	dynein-related AAA-type ATPase, putative
PF3D7_1435300	null	glutamate synthase [NADH], putative
PF3D7_1436000	GPI	glucose-6-phosphate isomerase
PF3D7_1436300	PTEX150	translocon component PTEX150
PF3D7_1436600	PKG	cGMP-dependent protein kinase
PF3D7_1437200	null	ribonucleoside-diphosphate reductase large subunit, putative
PF3D7_1437900	HSP40	HSP40, subfamily A
PF3D7_1439900	TIM	triosephosphate isomerase
PF3D7_1441400	FACT-S	FACT complex subunit SSRP1, putative
PF3D7_1442300	tRIP	tRNA import protein tRIP
PF3D7_1443900	HSP90	heat shock protein 90, putative
PF3D7_1444100	null	conserved Plasmodium protein, unknown function
PF3D7_1444800	FBPA	fructose-bisphosphate aldolase
PF3D7_1445700	null	conserved Plasmodium protein, unknown function
PF3D7_1445900	DDX5	ATP-dependent RNA helicase DDX5, putative
PF3D7_1446200	LAP	M17 leucyl aminopeptidase
PF3D7_1446500	NUP313	nucleoporin NUP313, putative
PF3D7_1446600	CEN2	centrin-2
PF3D7_1447800	null	calponin homology domain-containing protein, putative
PF3D7_1447900	MDR2	multidrug resistance protein 2
PF3D7_1449100	null	CLASP domain-containing protein, putative
PF3D7_1449700	RRP6	exosome complex exonuclease RRP6
PF3D7_1450500	null	conserved Plasmodium protein, unknown function
PF3D7_1451100	eEF2	elongation factor 2
PF3D7_1452200	null	aminomethyltransferase, putative
PF3D7_1453700	P23	HSP90 co-chaperone p23
PF3D7_1453800	GluPho	glucose-6-phosphate dehydrogenase-6-phosphogluconolactonase
PF3D7_1454400	APP	aminopeptidase P
PF3D7_1456700	null	conserved Plasmodium protein, unknown function
PF3D7_1456800	VP1	V-type H(+)-translocating pyrophosphatase, putative
PF3D7_1457300	null	MA3 domain-containing protein, putative
PF3D7_1460700	RPL27	60S ribosomal protein L27
PF3D7_1461800	null	conserved Plasmodium protein, unknown function
PF3D7_1461900	null	valine--tRNA ligase, putative
PF3D7_1462800	GAPDH	glyceraldehyde-3-phosphate dehydrogenase
PF3D7_1464900	null	ATP-dependent zinc metalloprotease FTSH, putative
PF3D7_1465800	null	dynein beta chain, putative
PF3D7_1466300	RPN2	26S proteasome regulatory subunit RPN2, putative
PF3D7_1466900	null	conserved Plasmodium protein, unknown function
PF3D7_1468100	null	MORC family protein, putative
PF3D7_1468700	eIF4A	eukaryotic initiation factor 4A
PF3D7_1471200	SulP	inorganic anion exchanger, inorganic anion antiporter
PF3D7_1471400	null	diacylglycerol kinase, putative
PF3D7_1472200	HDA1	histone deacetylase, putative
PF3D7_1473700	NUP116	nucleoporin NUP116/NSP116, putative
PF3D7_1474400	null	conserved Plasmodium protein, unknown function
PF3D7_1474900	CITH	trailer hitch homolog, putative

## Sheet: Glutathionylation
PlasmoDB ID	Gene Name or Symbol	Product Description
PF3D7_0105200	null	heptatricopeptide repeat and RAP domain-containing protein, putative
PF3D7_0105700	null	asparagine-rich antigen Pfa35-2
PF3D7_0108000	null	proteasome subunit beta type-3, putative
PF3D7_0108300	ARP	conserved Plasmodium protein, unknown function
PF3D7_0109400	null	tubulin-specific chaperone a, putative
PF3D7_0110700	CAF1C	chromatin assembly factor 1 subunit C, putative
PF3D7_0110900	AKLP1	adenylate kinase-like protein 1
PF3D7_0111500	null	UMP-CMP kinase, putative
PF3D7_0112000	TatD	TatD-like deoxyribonuclease
PF3D7_0204500	AspAT	aspartate transaminase
PF3D7_0206700	ADSL	adenylosuccinate lyase
PF3D7_0207600	SERA5	serine repeat antigen 5
PF3D7_0211800	AsnRS	asparagine--tRNA ligase
PF3D7_0213100	SIS1	protein SIS1
PF3D7_0213700	null	conserved protein, unknown function
PF3D7_0217900	null	thioesterase/thiol ester dehydrase-isomerase, putative
PF3D7_0303200	null	HAD superfamily protein, putative
PF3D7_0305600	APE1	DNA-(apurinic or apyrimidinic site) lyase, putative
PF3D7_0305700	null	ubiquitin-conjugating enzyme E2, putative
PF3D7_0306200	AHA1	activator of Hsp90 ATPase
PF3D7_0306300	GRX1	glutaredoxin 1
PF3D7_0307100	RPS12	40S ribosomal protein S12, putative
PF3D7_0308200	CCT7	T-complex protein 1 subunit eta
PF3D7_0308500	null	activator of Hsp90 ATPase, putative
PF3D7_0309600	PfP2	60S acidic ribosomal protein P2
PF3D7_0315100	eIF4E	eukaryotic translation initiation factor 4E
PF3D7_0317000	null	proteasome subunit alpha type-3, putative
PF3D7_0317800	null	26S proteasome non-ATPase regulatory subunit 9, putative
PF3D7_0319600	EF-1delta	elongation factor 1-delta, putative
PF3D7_0320900	H2A.Z	histone H2A.Z
PF3D7_0322000	CYP19A	peptidyl-prolyl cis-trans isomerase
PF3D7_0406100	null	V-type proton ATPase subunit B
PF3D7_0406400	cGLO2	cytosolic glyoxalase II
PF3D7_0410600	ATRP	armadillo-type repeat protein ATRP
PF3D7_0410900	null	conserved Plasmodium protein, unknown function
PF3D7_0412200	null	conserved Plasmodium protein, unknown function
PF3D7_0413700	null	lysine decarboxylase-like protein, putative
PF3D7_0417200	DHFR-TS	bifunctional dihydrofolate reductase-thymidylate synthase
PF3D7_0417500	null	memo-like protein
PF3D7_0418500	BET3	trafficking protein particle complex subunit 3, putative
PF3D7_0419600	RANBP1	ran-specific GTPase-activating protein 1, putative
PF3D7_0422400	RPS19	40S ribosomal protein S19
PF3D7_0422500	BRR2	pre-mRNA-splicing helicase BRR2, putative
PF3D7_0424600	null	Plasmodium exported protein (PHISTb)
PF3D7_0501200	PIESP2	parasite-infected erythrocyte surface protein
PF3D7_0501300	SBP1	skeleton-binding protein 1
PF3D7_0501500	RAP3	rhoptry-associated protein 3
PF3D7_0501600	RAP2	rhoptry-associated protein 2
PF3D7_0501800	CAF1A	chromatin assembly factor 1 subunit A
PF3D7_0503400	ADF1	actin-depolymerizing factor 1
PF3D7_0507600	CAF40	protein CAF40, putative
PF3D7_0507700	NPL4	nuclear protein localization protein 4, putative
PF3D7_0509100	SMC4	structural maintenance of chromosomes protein 4, putative
PF3D7_0510200	CYP87	peptidyl-prolyl cis-trans isomerase
PF3D7_0511000	TCTP	translationally-controlled tumor protein homolog
PF3D7_0511800	INO1	inositol-3-phosphate synthase
PF3D7_0512000	null	prefoldin subunit 6, putative
PF3D7_0512200	GS	glutathione synthetase
PF3D7_0512600	RAB1b	ras-related protein Rab-1B
PF3D7_0512700	OPRT	orotate phosphoribosyltransferase
PF3D7_0513300	PNP	purine nucleoside phosphorylase
PF3D7_0513800	RAB1a	ras-related protein Rab-1A
PF3D7_0514600	null	ribose-5-phosphate isomerase, putative
PF3D7_0516200	RPS11	40S ribosomal protein S11
PF3D7_0517000	null	60S ribosomal protein L12, putative
PF3D7_0517400	FACT-L	FACT complex subunit SPT16, putative
PF3D7_0518300	null	proteasome subunit beta type-1, putative
PF3D7_0520300	LSM2	U6 snRNA-associated Sm-like protein LSm2, putative
PF3D7_0520900	SAHH	adenosylhomocysteinase
PF3D7_0523000	MDR1	multidrug resistance protein 1
PF3D7_0523100	null	mitochondrial-processing peptidase subunit alpha, putative
PF3D7_0524400	RBG1	ribosome-interacting GTPase 1, putative
PF3D7_0525100	ACS10	acyl-CoA synthetase
PF3D7_0527100	UBC13	ubiquitin-conjugating enzyme E2 N, putative
PF3D7_0527500	HIP	Hsc70-interacting protein
PF3D7_0602200	null	MYND-type zinc finger protein, putative
PF3D7_0603400	TEX1	trophozoite exported protein 1
PF3D7_0604500	null	GYF domain-containing protein, putative
PF3D7_0606600	null	conserved Plasmodium protein, unknown function
PF3D7_0608500	null	proteasome subunit alpha type-2, putative
PF3D7_0608800	OAT	ornithine aminotransferase
PF3D7_0610700	null	conserved Plasmodium protein, unknown function
PF3D7_0610800	TK	transketolase
PF3D7_0617200	null	BFR1 domain-containing protein, putative
PF3D7_0619400	null	cell division cycle protein 48 homologue, putative
PF3D7_0621200	PDX1	pyridoxine biosynthesis protein PDX1
PF3D7_0621800	null	nascent polypeptide-associated complex subunit alpha, putative
PF3D7_0622800	null	leucine--tRNA ligase, putative
PF3D7_0623900	null	ribonuclease H2 subunit A, putative
PF3D7_0624000	HK	hexokinase
PF3D7_0626700	null	ATPase
PF3D7_0626800	PyrK	pyruvate kinase
PF3D7_0627500	DJ1	protein DJ-1
PF3D7_0628000	PTPS	6-pyruvoyltetrahydropterin synthase
PF3D7_0629100	NAPRT	nicotinate phosphoribosyltransferase, putative
PF3D7_0708300	BUD32	EKC/KEOPS complex subunit BUD32
PF3D7_0708400	HSP90	heat shock protein 90
PF3D7_0708800	HSP110c	heat shock protein 110
PF3D7_0714000	H2B.Z	histone H2B variant
PF3D7_0714500	null	transcription elongation factor s-II, putative
PF3D7_0716800	EIF3I	eukaryotic translation initiation factor 3 subunit I, putative
PF3D7_0717700	null	serine--tRNA ligase, putative
PF3D7_0718500	null	prefoldin subunit 3, putative
PF3D7_0719700	RPS10	40S ribosomal protein S10, putative
PF3D7_0720400	AIF	apoptosis-inducing factor, putative
PF3D7_0721100	null	conserved protein, unknown function
PF3D7_0722400	OLA1	Obg-like ATPase 1, putative
PF3D7_0727400	null	proteasome subunit alpha type-5, putative
PF3D7_0728000	eIF2alpha	eukaryotic translation initiation factor 2 subunit alpha
PF3D7_0801800	null	mannose-6-phosphate isomerase, putative
PF3D7_0802200	1-CysPxn	1-cys peroxiredoxin
PF3D7_0802800	CNA	serine/threonine protein phosphatase 2B catalytic subunit A
PF3D7_0803800	null	proteasome subunit beta type-4
PF3D7_0804800	CYP24	peptidyl-prolyl cis-trans isomerase
PF3D7_0807300	RAB18	ras-related protein Rab-18
PF3D7_0807500	null	proteasome subunit alpha type-6, putative
PF3D7_0807800	RPN10	26S proteasome regulatory subunit RPN10, putative
PF3D7_0808400	SEC28	coatomer subunit epsilon, putative
PF3D7_0810300	PPM5	protein phosphatase PPM5, putative
PF3D7_0810500	PPM7	protein phosphatase PPM7, putative
PF3D7_0810800	PPPK-DHPS	hydroxymethyldihydropterin pyrophosphokinase-dihydropteroate synthase
PF3D7_0811400	null	conserved protein, unknown function
PF3D7_0811500	CARM1	histone-arginine methyltransferase CARM1, putative
PF3D7_0811600	null	conserved protein, unknown function
PF3D7_0812400	KARalpha	karyopherin alpha
PF3D7_0813200	null	CS domain protein, putative
PF3D7_0813300	null	conserved protein, unknown function
PF3D7_0813400	null	conserved protein, unknown function
PF3D7_0814200	ALBA1	DNA/RNA-binding protein Alba 1
PF3D7_0814900	FeSOD	superoxide dismutase [Fe]
PF3D7_0816100	PPCDC	phosphopantothenoylcysteine decarboxylase, putative
PF3D7_0816600	ClpB1	chaperone protein ClpB1
PF3D7_0817500	HINT1	histidine triad nucleotide-binding protein 1
PF3D7_0818200	14-3-3I	14-3-3 protein
PF3D7_0818900	HSP70	heat shock protein 70
PF3D7_0820700	KDH	2-oxoglutarate dehydrogenase E1 component
PF3D7_0821400	null	conserved Plasmodium protein, unknown function
PF3D7_0823200	null	RNA-binding protein, putative
PF3D7_0823300	GCN5	histone acetyltransferase GCN5
PF3D7_0824600	DRE2	Fe-S cluster assembly protein DRE2, putative
PF3D7_0826100	HEUL	HECT-like E3 ubiquitin ligase, putative
PF3D7_0826700	RACK1	receptor for activated c kinase
PF3D7_0827900	PDI8	protein disulfide-isomerase
PF3D7_0903200	RAB7	ras-related protein RAB7
PF3D7_0903400	DDX60	ATP-dependent RNA helicase DDX60, putative
PF3D7_0904500	null	prefoldin subunit 4, putative
PF3D7_0904800	RPA1	replication protein A1, small fragment
PF3D7_0905400	RhopH3	high molecular weight rhoptry protein 3
PF3D7_0906500	null	arginase
PF3D7_0907600	null	translation initiation factor SUI1, putative
PF3D7_0907700	PA28	proteasome activator 28
PF3D7_0909800	SNRPD3	small nuclear ribonucleoprotein Sm D3, putative
PF3D7_0913200	EF-1beta	elongation factor 1-beta
PF3D7_0915200	null	ribonuclease H2 subunit C, putative
PF3D7_0915400	PFK9	ATP-dependent 6-phosphofructokinase
PF3D7_0917600	PRP43	pre-mRNA-splicing factor ATP-dependent RNA helicase PRP43, putative
PF3D7_0917900	BIP	heat shock protein 70
PF3D7_0919000	NAPS	nucleosome assembly protein
PF3D7_0919400	PDI-Trans	protein disulfide-isomerase PDI-Trans
PF3D7_0920800	IMPDH	inosine-5'-monophosphate dehydrogenase
PF3D7_0922200	SAMS	S-adenosylmethionine synthetase
PF3D7_0922500	PGK	phosphoglycerate kinase
PF3D7_0925900	PV5	parasitophorous vacuolar protein 5, putative
PF3D7_0926700	NADSYN	glutamine-dependent NAD(+) synthetase, putative
PF3D7_0927300	FH	fumarate hydratase
PF3D7_0929400	RhopH2	high molecular weight rhoptry protein 2
PF3D7_0930300	MSP1	merozoite surface protein 1
PF3D7_0931800	null	proteasome subunit beta type-6, putative
PF3D7_0932300	M18AAP	M18 aspartyl aminopeptidase
PF3D7_0934800	PKAc	cAMP-dependent protein kinase catalytic subunit
PF3D7_0936800	null	Plasmodium exported protein (PHISTc), unknown function
PF3D7_1006200	ALBA3	DNA/RNA-binding protein Alba 3
PF3D7_1007700	AP2-I	AP2 domain transcription factor AP2-I
PF3D7_1007900	EIF3D	eukaryotic translation initiation factor 3 subunit D, putative
PF3D7_1008900	AK1	adenylate kinase
PF3D7_1010100	null	PI31 domain-containing protein, putative
PF3D7_1010700	null	dolichyl-phosphate-mannose--protein mannosyltransferase, putative
PF3D7_1011400	null	proteasome subunit beta type-5
PF3D7_1011700	RAD23	DNA repair protein RAD23, putative
PF3D7_1011800	PREBP	PRE-binding protein
PF3D7_1012400	HGPRT	hypoxanthine-guanine phosphoribosyltransferase
PF3D7_1012500	null	phosphoglucomutase, putative
PF3D7_1015600	HSP60	heat shock protein 60
PF3D7_1015800	null	ribonucleoside-diphosphate reductase small chain, putative
PF3D7_1015900	ENO	enolase
PF3D7_1016300	GBP130	GBP130 protein
PF3D7_1018300	null	peptidase, putative
PF3D7_1020900	ARF1	ADP-ribosylation factor
PF3D7_1021600	DPA	deoxyribose-phosphate aldolase, putative
PF3D7_1023900	CHD1	chromodomain-helicase-DNA-binding protein 1 homolog, putative
PF3D7_1026800	RPS2	40S ribosomal protein S2
PF3D7_1027300	nPrx	peroxiredoxin
PF3D7_1027800	RPL3	60S ribosomal protein L3
PF3D7_1029600	ADA	adenosine deaminase
PF3D7_1033700	BDP1	bromodomain protein 1
PF3D7_1034400	SDHA	flavoprotein subunit of succinate dehydrogenase
PF3D7_1036900	null	conserved Plasmodium protein, unknown function
PF3D7_1103100	RPP1	60S acidic ribosomal protein P1, putative
PF3D7_1103700	CK2beta1	casein kinase II beta chain
PF3D7_1104400	Trx-mero	thioredoxin-like mero protein
PF3D7_1105000	H4	histone H4
PF3D7_1105100	H2B	histone H2B
PF3D7_1105600	PTEX88	translocon component PTEX88
PF3D7_1105800	null	conserved Apicomplexan protein, unknown function
PF3D7_1107300	PAIP1	polyadenylate-binding protein-interacting protein 1, putative
PF3D7_1108400	CK2alpha	casein kinase 2, alpha subunit
PF3D7_1108600	ERC	endoplasmic reticulum-resident calcium binding protein
PF3D7_1108700	Pfj2	heat shock protein J2
PF3D7_1110400	null	RNA-binding protein, putative
PF3D7_1113400	DSK2	ubiquitin domain-containing protein DSK2, putative
PF3D7_1113700	GLO1	glyoxalase I
PF3D7_1115400	FP3	cysteine proteinase falcipain 3
PF3D7_1115600	CYP19B	peptidyl-prolyl cis-trans isomerase
PF3D7_1115700	FP2A	cysteine proteinase falcipain 2a
PF3D7_1116700	DPAP1	dipeptidyl aminopeptidase 1
PF3D7_1117100	UCH54	ubiquitin carboxyl-terminal hydrolase UCH54
PF3D7_1117700	RAN	GTP-binding nuclear protein RAN/TC4
PF3D7_1118300	null	insulinase, putative
PF3D7_1120000	null	conserved protein, unknown function
PF3D7_1120100	PGM1	phosphoglycerate mutase, putative
PF3D7_1120500	null	tRNA nucleotidyltransferase, putative
PF3D7_1121100	null	conserved protein, unknown function
PF3D7_1121600	EXP1	exported protein 1
PF3D7_1123900	SNU13	13 kDa ribonucleoprotein-associated protein, putative
PF3D7_1124600	EK	ethanolamine kinase
PF3D7_1124700	MGE1	GrpE protein homolog, mitochondrial, putative
PF3D7_1125500	SNRPD1	small nuclear ribonucleoprotein Sm D1, putative
PF3D7_1126000	ThrRS	threonine--tRNA ligase
PF3D7_1127100	dUTPase	deoxyuridine 5'-triphosphate nucleotidohydrolase
PF3D7_1128100	null	prefoldin subunit 5, putative
PF3D7_1129100	PV1	parasitophorous vacuolar protein 1
PF3D7_1130200	PfP0	60S ribosomal protein P0
PF3D7_1130400	RPT5	26S protease regulatory subunit 6A, putative
PF3D7_1134000	HSP70-3	heat shock protein 70
PF3D7_1134100	PDI-11	protein disulfide-isomerase, putative
PF3D7_1138500	PPM2	protein phosphatase PPM2
PF3D7_1144000	RPS21	40S ribosomal protein S21
PF3D7_1148700	GEXP12	Plasmodium exported protein (PHISTc), unknown function
PF3D7_1203500	SUA5	threonylcarbamoyl-AMP synthase, putative
PF3D7_1203700	NAPL	nucleosome assembly protein
PF3D7_1203900	UBC	ubiquitin-conjugating enzyme E2
PF3D7_1204300	EIF5A	eukaryotic translation initiation factor 5A
PF3D7_1205600	null	tetratricopeptide repeat protein, putative
PF3D7_1209200	LSM7	U6 snRNA-associated Sm-like protein LSm7, putative
PF3D7_1210600	null	conserved Plasmodium protein, unknown function
PF3D7_1211800	PfpUB	polyubiquitin
PF3D7_1211900	ATP4	non-SERCA-type Ca2+ -transporting P-ATPase
PF3D7_1212000	TPx(Gl)	glutathione peroxidase-like thioredoxin peroxidase
PF3D7_1213800	PRS	proline--tRNA ligase
PF3D7_1215000	Trx-Px2	thioredoxin peroxidase 2
PF3D7_1215300	CPN10	10 kDa chaperonin
PF3D7_1217900	null	PPPDE peptidase domain-containing protein, putative
PF3D7_1220900	HP1	heterochromatin protein 1
PF3D7_1222300	GRP94	endoplasmin, putative
PF3D7_1223100	PKAr	cAMP-dependent protein kinase regulatory subunit
PF3D7_1224300	PABP1	polyadenylate-binding protein 1, putative
PF3D7_1224500	ASF1	histone chaperone ASF1, putative
PF3D7_1225800	UBA1	ubiquitin-activating enzyme E1
PF3D7_1226300	HAD2	haloacid dehalogenase-like hydrolase, putative
PF3D7_1229400	MIF	macrophage migration inhibitory factor
PF3D7_1230700	SEC13	protein transport protein SEC13
PF3D7_1232100	CPN60	60 kDa chaperonin
PF3D7_1232200	LPD1	dihydrolipoyl dehydrogenase, mitochondrial
PF3D7_1235600	SHMT	serine hydroxymethyltransferase
PF3D7_1235700	null	ATP synthase subunit beta, mitochondrial
PF3D7_1236100	CARP	clustered-asparagine-rich protein
PF3D7_1237400	null	hydrolase, putative
PF3D7_1238100	null	calcyclin binding protein, putative
PF3D7_1238800	ACS11	acyl-CoA synthetase
PF3D7_1241900	null	tetratricopeptide repeat protein, putative
PF3D7_1242800	rabGDI	rab specific GDP dissociation inhibitor
PF3D7_1244600	ARFGAP1	ADP-ribosylation factor GTPase-activating protein 1
PF3D7_1246200	ACT1	actin I
PF3D7_1247400	FKBP35	peptidyl-prolyl cis-trans isomerase FKBP35
PF3D7_1251300	TMK	thymidylate kinase
PF3D7_1252100	RON3	rhoptry neck protein 3
PF3D7_1308200	cpsSII	carbamoyl phosphate synthetase
PF3D7_1311800	M1AAP	M1-family alanyl aminopeptidase
PF3D7_1311900	vapA	V-type proton ATPase catalytic subunit A
PF3D7_1312600	BCKDHA	2-oxoisovalerate dehydrogenase subunit alpha, mitochondrial, putative
PF3D7_1320000	GP1	golgi protein 1
PF3D7_1320600	RAB11a	ras-related protein Rab-11A
PF3D7_1322000	null	nucleoside-diphosphatase, putative
PF3D7_1323600	null	conserved protein, unknown function
PF3D7_1324900	LDH	L-lactate dehydrogenase
PF3D7_1325100	null	phosphoribosylpyrophosphate synthetase
PF3D7_1328100	null	proteasome subunit beta type-7, putative
PF3D7_1329300	CAF1B	chromatin assembly factor 1 subunit B, putative
PF3D7_1330800	null	RNA-binding protein, putative
PF3D7_1331700	null	glutamine--tRNA ligase, putative
PF3D7_1332900	cyto-IRS	isoleucine--tRNA ligase, putative
PF3D7_1334200	null	chaperone binding protein, putative
PF3D7_1336800	NUDC	nuclear movement protein, putative
PF3D7_1338300	EF-1gamma	elongation factor 1-gamma, putative
PF3D7_1340600	DBR1	RNA lariat debranching enzyme, putative
PF3D7_1342400	CK2beta2	casein kinase II beta chain
PF3D7_1342800	PEPCK	phosphoenolpyruvate carboxykinase
PF3D7_1343000	PMT	phosphoethanolamine N-methyltransferase
PF3D7_1344100	null	TLD domain-containing protein, putative
PF3D7_1344200	GRP170	endoplasmic reticulum chaperone GRP170
PF3D7_1345700	IDH	isocitrate dehydrogenase [NADP], mitochondrial
PF3D7_1346300	ALBA2	DNA/RNA-binding protein Alba 2
PF3D7_1347500	ALBA4	DNA/RNA-binding protein Alba 4
PF3D7_1350100	KRS1	lysine--tRNA ligase
PF3D7_1350200	SNRPE	small nuclear ribonucleoprotein E, putative
PF3D7_1351100	null	conserved protein, unknown function
PF3D7_1352500	null	thioredoxin-related protein, putative
PF3D7_1353800	null	proteasome subunit alpha type-4, putative
PF3D7_1353900	null	proteasome subunit alpha type-7, putative
PF3D7_1354500	ADSS	adenylosuccinate synthetase
PF3D7_1357000	null	elongation factor 1-alpha
PF3D7_1358900	null	GTP-binding protein, putative
PF3D7_1359400	CELF1	CUGBP Elav-like family member 1
PF3D7_1360800	FLN	falcilysin
PF3D7_1360900	null	RNA-binding protein, putative
PF3D7_1361900	PCNA1	proliferating cell nuclear antigen 1
PF3D7_1362200	RUVB3	RuvB-like helicase 3
PF3D7_1365900	null	ubiquitin-60S ribosomal protein L40
PF3D7_1366500	NDK	nucleoside diphosphate kinase
PF3D7_1366900	null	conserved protein, unknown function
PF3D7_1367000	SKP1	suppressor of kinetochore protein 1, putative
PF3D7_1367700	AlaRS	alanine--tRNA ligase
PF3D7_1368200	ABCE1	ABC transporter E family member 1, putative
PF3D7_1401800	CK	choline kinase
PF3D7_1403900	CPPED1	serine/threonine protein phosphatase CPPED1, putative
PF3D7_1404900	null	conserved Plasmodium protein, unknown function
PF3D7_1405600	RNR	ribonucleoside-diphosphate reductase small chain, putative
PF3D7_1406700	VPS29	vacuolar protein sorting-associated protein 29
PF3D7_1407500	TRM112	multifunctional methyltransferase subunit TRM112, putative
PF3D7_1407800	PM4	plasmepsin IV
PF3D7_1407900	PMI	plasmepsin I
PF3D7_1408000	PMII	plasmepsin II
PF3D7_1408100	PMIII	plasmepsin III
PF3D7_1408600	null	40S ribosomal protein S8e, putative
PF3D7_1409300	DDI1	DNA damage-inducible protein 1, putative
PF3D7_1410200	CTPS	CTP synthase
PF3D7_1410400	RAP1	rhoptry-associated protein 1
PF3D7_1410600	eIF2gamma	eukaryotic translation initiation factor 2 subunit gamma, putative
PF3D7_1412300	NTF2	nuclear transport factor 2, putative
PF3D7_1412600	DHS	deoxyhypusine synthase
PF3D7_1414000	RPN13	26S proteasome regulatory subunit RPN13, putative
PF3D7_1416500	GDH1	NADP-specific glutamate dehydrogenase
PF3D7_1416900	null	prefoldin subunit 2, putative
PF3D7_1417500	CBF5	H/ACA ribonucleoprotein complex subunit 4, putative
PF3D7_1419300	GST	glutathione S-transferase
PF3D7_1419700	EIF3H	eukaryotic translation initiation factor 3 subunit H, putative
PF3D7_1420400	GlyRS	glycine--tRNA ligase
PF3D7_1420700	P113	surface protein P113
PF3D7_1421100	null	conserved Plasmodium protein, unknown function
PF3D7_1422400	null	conserved Plasmodium protein, unknown function
PF3D7_1423700	null	conserved Plasmodium protein, unknown function
PF3D7_1424100	RPL5	60S ribosomal protein L5, putative
PF3D7_1426200	PRMT1	protein arginine N-methyltransferase 1
PF3D7_1427900	null	leucine-rich repeat protein
PF3D7_1428300	null	proliferation-associated protein 2g4, putative
PF3D7_1434200	CAM	calmodulin
PF3D7_1434300	HOP	Hsp70/Hsp90 organizing protein
PF3D7_1434800	null	mitochondrial acidic protein MAM33, putative
PF3D7_1436000	GPI	glucose-6-phosphate isomerase
PF3D7_1436300	PTEX150	translocon component PTEX150
PF3D7_1438000	null	eukaryotic translation initiation factor eIF2A, putative
PF3D7_1438900	Trx-Px1	thioredoxin peroxidase 1
PF3D7_1439700	null	leucine carboxyl methyltransferase, putative
PF3D7_1439800	null	vesicle-associated membrane protein, putative
PF3D7_1439900	TIM	triosephosphate isomerase
PF3D7_1442300	tRIP	tRNA import protein tRIP
PF3D7_1443900	HSP90	heat shock protein 90, putative
PF3D7_1445700	null	conserved Plasmodium protein, unknown function
PF3D7_1446200	LAP	M17 leucyl aminopeptidase
PF3D7_1446600	CEN2	centrin-2
PF3D7_1447000	null	40S ribosomal protein S5
PF3D7_1451100	eEF2	elongation factor 2
PF3D7_1453700	P23	HSP90 co-chaperone p23
PF3D7_1454400	APP	aminopeptidase P
PF3D7_1457200	TRX1	thioredoxin 1
PF3D7_1461900	null	valine--tRNA ligase, putative
PF3D7_1462300	null	GTP-binding protein, putative
PF3D7_1462800	GAPDH	glyceraldehyde-3-phosphate dehydrogenase
PF3D7_1464600	UIS2	serine/threonine protein phosphatase UIS2, putative
PF3D7_1465900	null	40S ribosomal protein S3
PF3D7_1466900	null	conserved Plasmodium protein, unknown function
PF3D7_1468100	null	MORC family protein, putative
PF3D7_1468700	eIF4A	eukaryotic initiation factor 4A
PF3D7_1470900	null	proteasome subunit beta type-2, putative
PF3D7_1471100	EXP2	exported protein 2
PF3D7_1472900	null	dihydroorotase, putative
PF3D7_1473200	null	DnaJ protein, putative
PF3D7_1473700	NUP116	nucleoporin NUP116/NSP116, putative
PF3D7_1474800	null	proteasome subunit alpha type-1, putative

## Sheet: Glycosylation
PlasmoDB ID	Gene Name or Symbol	Product Description
PF3D7_0608800	OAT	ornithine aminotransferase
PF3D7_0624000	HK	hexokinase
PF3D7_0917900	BIP	heat shock protein 70
PF3D7_0922500	PGK	phosphoglycerate kinase
PF3D7_1015900	ENO	enolase
PF3D7_1232100	CPN60	60 kDa chaperonin
PF3D7_1246200	ACT1	actin I
PF3D7_1342600	MyoA	myosin A
PF3D7_1357000	null	elongation factor 1-alpha
PF3D7_1412500	ACT2	actin II
PF3D7_1444800	FBPA	fructose-bisphosphate aldolase

## Sheet: Arginine Methylation
PlasmoDB ID	Gene Name or Symbol	Product Description
PF3D7_0103200	NT4	nucleoside transporter 4
PF3D7_0103900	PIESP15	parasite-infected erythrocyte surface protein
PF3D7_0105200	null	heptatricopeptide repeat and RAP domain-containing protein, putative
PF3D7_0106300	ATP6	calcium-transporting ATPase
PF3D7_0108000	null	proteasome subunit beta type-3, putative
PF3D7_0108700	PSOP24	secreted ookinete protein, putative
PF3D7_0109800	cPheRS	phenylalanine--tRNA ligase alpha subunit
PF3D7_0111300	null	P-loop containing nucleoside triphosphate hydrolase, putative
PF3D7_0204700	HT1	hexose transporter
PF3D7_0207600	SERA5	serine repeat antigen 5
PF3D7_0209800	UAP56	ATP-dependent RNA helicase UAP56
PF3D7_0210000	Sec61-gamma	secretory complex protein 61 gamma subunit
PF3D7_0210100.1	null	60S ribosomal protein L37ae, putative
PF3D7_0210900	null	conserved Plasmodium protein, unknown function
PF3D7_0211800	AsnRS	asparagine--tRNA ligase
PF3D7_0213700	null	conserved protein, unknown function
PF3D7_0214000	CCT8	T-complex protein 1 subunit theta
PF3D7_0214100	SEC31	protein transport protein SEC31
PF3D7_0217100	null	ATP synthase subunit alpha, mitochondrial
PF3D7_0217500	CDPK1	calcium-dependent protein kinase 1
PF3D7_0217800	RPS26	40S ribosomal protein S26
PF3D7_0302900	null	exportin-1, putative
PF3D7_0304400	RPL44	60S ribosomal protein L44
PF3D7_0305800	null	P-loop containing nucleoside triphosphate hydrolase, putative
PF3D7_0306300	GRX1	glutaredoxin 1
PF3D7_0306400	null	FAD-dependent glycerol-3-phosphate dehydrogenase, putative
PF3D7_0306800	CCT2	T-complex protein 1 subunit beta
PF3D7_0306900	null	40S ribosomal protein S23, putative
PF3D7_0307100	RPS12	40S ribosomal protein S12, putative
PF3D7_0307200	null	60S ribosomal protein L7, putative
PF3D7_0308200	CCT7	T-complex protein 1 subunit eta
PF3D7_0308600	PRPF19	pre-mRNA-processing factor 19, putative
PF3D7_0309500	AS	asparagine synthetase [glutamine-hydrolyzing], putative
PF3D7_0309600	PfP2	60S acidic ribosomal protein P2
PF3D7_0312200	null	tetratricopeptide repeat protein, putative
PF3D7_0312300	RPN12	26S proteasome regulatory subunit RPN12, putative
PF3D7_0312400	GSK3	glycogen synthase kinase 3
PF3D7_0312800	null	60S ribosomal protein L26, putative
PF3D7_0314700	RNF1	RING finger protein RNF1
PF3D7_0315100	eIF4E	eukaryotic translation initiation factor 4E
PF3D7_0316600	FNT	formate-nitrite transporter
PF3D7_0316700	YOP1	protein YOP1, putative
PF3D7_0316800	null	40S ribosomal protein S15A, putative
PF3D7_0317000	null	proteasome subunit alpha type-3, putative
PF3D7_0317600	RPS11	40S ribosomal protein S11, putative
PF3D7_0319400	null	kinesin-8X
PF3D7_0319600	EF-1delta	elongation factor 1-delta, putative
PF3D7_0320300	CCT5	T-complex protein 1 subunit epsilon
PF3D7_0320700	SPC25	signal peptidase complex subunit 2
PF3D7_0320900	H2A.Z	histone H2A.Z
PF3D7_0322000	CYP19A	peptidyl-prolyl cis-trans isomerase
PF3D7_0322900	RPS3A	40S ribosomal protein S3A, putative
PF3D7_0402400	GEXP18	Plasmodium exported protein, unknown function
PF3D7_0405400	PRPF8	pre-mRNA-processing-splicing factor 8, putative
PF3D7_0405700	null	lysine decarboxylase, putative
PF3D7_0406100	null	V-type proton ATPase subunit B
PF3D7_0406200	Pfs16	parasitophorous vacuole membrane protein S16
PF3D7_0409600	RPA1	replication protein A1, large subunit
PF3D7_0413500	PGM2	phosphoglucomutase-2
PF3D7_0413600	RPT3	26S protease regulatory subunit 6B, putative
PF3D7_0413900	USP13	ubiquitin carboxyl-terminal hydrolase 13, putative
PF3D7_0415000	null	arsenical pump-driving ATPase, putative
PF3D7_0415900	null	60S ribosomal protein L15, putative
PF3D7_0416800	SAR1	small GTP-binding protein sar1
PF3D7_0418000	null	conserved Plasmodium protein, unknown function
PF3D7_0418200	EIF3M	eukaryotic translation initiation factor 3 subunit M, putative
PF3D7_0418500	BET3	trafficking protein particle complex subunit 3, putative
PF3D7_0419600	RANBP1	ran-specific GTPase-activating protein 1, putative
PF3D7_0420300	ApiAP2	AP2 domain transcription factor, putative
PF3D7_0422100	null	transmembrane emp24 domain-containing protein, putative
PF3D7_0422400	RPS19	40S ribosomal protein S19
PF3D7_0423700	ETRAMP4	early transcribed membrane protein 4
PF3D7_0424600	null	Plasmodium exported protein (PHISTb)
PF3D7_0501000	null	Plasmodium exported protein, unknown function
PF3D7_0501300	SBP1	skeleton-binding protein 1
PF3D7_0501500	RAP3	rhoptry-associated protein 3
PF3D7_0501600	RAP2	rhoptry-associated protein 2
PF3D7_0503200	CDC6	cell division control protein 6, putative
PF3D7_0503400	ADF1	actin-depolymerizing factor 1
PF3D7_0505800	SUMO	small ubiquitin-related modifier
PF3D7_0507100	RPL4	60S ribosomal protein L4
PF3D7_0511000	TCTP	translationally-controlled tumor protein homolog
PF3D7_0511500	null	RNA pseudouridylate synthase, putative
PF3D7_0511800	INO1	inositol-3-phosphate synthase
PF3D7_0512600	RAB1b	ras-related protein Rab-1B
PF3D7_0512700	OPRT	orotate phosphoribosyltransferase
PF3D7_0513300	PNP	purine nucleoside phosphorylase
PF3D7_0516200	RPS11	40S ribosomal protein S11
PF3D7_0516900	RPL2	60S ribosomal protein L2
PF3D7_0517000	null	60S ribosomal protein L12, putative
PF3D7_0517300	SR1	serine/arginine-rich splicing factor 1
PF3D7_0518200	MDM2	SWIB/MDM2 domain-containing protein
PF3D7_0518300	null	proteasome subunit beta type-1, putative
PF3D7_0519400	RPS24	40S ribosomal protein S24
PF3D7_0520000	RPS9	40S ribosomal protein S9, putative
PF3D7_0520900	SAHH	adenosylhomocysteinase
PF3D7_0522400	null	conserved Plasmodium protein, unknown function
PF3D7_0522900	null	zinc finger protein, putative
PF3D7_0523000	MDR1	multidrug resistance protein 1
PF3D7_0523100	null	mitochondrial-processing peptidase subunit alpha, putative
PF3D7_0524000	KASbeta	karyopherin beta
PF3D7_0525100	ACS10	acyl-CoA synthetase
PF3D7_0527500	HIP	Hsc70-interacting protein
PF3D7_0528200	EIF3E	eukaryotic translation initiation factor 3 subunit E, putative
PF3D7_0602200	null	MYND-type zinc finger protein, putative
PF3D7_0604500	null	GYF domain-containing protein, putative
PF3D7_0605800	RAD50	DNA repair protein RAD50, putative
PF3D7_0605900	null	elongation of fatty acids protein, putative
PF3D7_0608500	null	proteasome subunit alpha type-2, putative
PF3D7_0608700	CCT6	T-complex protein 1 subunit zeta
PF3D7_0608800	OAT	ornithine aminotransferase
PF3D7_0610400	H3	histone H3
PF3D7_0612100	EIF3L	eukaryotic translation initiation factor 3 subunit L, putative
PF3D7_0614500	RPL19	60S ribosomal protein L19
PF3D7_0617100	null	AP-2 complex subunit alpha, putative
PF3D7_0617800	H2A	histone H2A
PF3D7_0617900	H3.3	histone H3 variant
PF3D7_0618200	null	conserved protein, unknown function
PF3D7_0618300	null	60S ribosomal protein L27a, putative
PF3D7_0619400	null	cell division cycle protein 48 homologue, putative
PF3D7_0621200	PDX1	pyridoxine biosynthesis protein PDX1
PF3D7_0621800	null	nascent polypeptide-associated complex subunit alpha, putative
PF3D7_0621900	SRP68	signal recognition particle subunit SRP68, putative
PF3D7_0624000	HK	hexokinase
PF3D7_0624600	ISWI	SNF2 helicase, putative
PF3D7_0626800	PyrK	pyruvate kinase
PF3D7_0627500	DJ1	protein DJ-1
PF3D7_0627800	ACS	acetyl-CoA synthetase, putative
PF3D7_0628300	CEPT	choline/ethanolaminephosphotransferase, putative
PF3D7_0629200	null	DnaJ protein, putative
PF3D7_0630300	null	DNA polymerase epsilon catalytic subunit A, putative
PF3D7_0630600	null	conserved protein, unknown function
PF3D7_0702400	SEMP1	small exported membrane protein 1
PF3D7_0704600	UT	HECT-type E3 ubiquitin ligase UT
PF3D7_0705400	MCM7	DNA replication licensing factor MCM7
PF3D7_0705700	null	40S ribosomal protein S29, putative
PF3D7_0706000	null	importin-7, putative
PF3D7_0706400	RPL37	60S ribosomal protein L37
PF3D7_0708400	HSP90	heat shock protein 90
PF3D7_0708800	HSP110c	heat shock protein 110
PF3D7_0709000	CRT	chloroquine resistance transporter
PF3D7_0709700	PARE	prodrug activation and resistance esterase
PF3D7_0710600	RPL34	60S ribosomal protein L34
PF3D7_0713700	null	conserved Plasmodium protein, unknown function
PF3D7_0714000	H2B.Z	histone H2B variant
PF3D7_0716800	EIF3I	eukaryotic translation initiation factor 3 subunit I, putative
PF3D7_0719600	null	60S ribosomal protein L11a, putative
PF3D7_0719700	RPS10	40S ribosomal protein S10, putative
PF3D7_0721100	null	conserved protein, unknown function
PF3D7_0721600	null	40S ribosomal protein S5, putative
PF3D7_0722400	OLA1	Obg-like ATPase 1, putative
PF3D7_0728000	eIF2alpha	eukaryotic translation initiation factor 2 subunit alpha
PF3D7_0729900	null	dynein heavy chain, putative
PF3D7_0730200	null	AP-4 complex subunit beta, putative
PF3D7_0801800	null	mannose-6-phosphate isomerase, putative
PF3D7_0802000	GDH3	glutamate dehydrogenase, putative
PF3D7_0802200	1-CysPxn	1-cys peroxiredoxin
PF3D7_0803800	null	proteasome subunit beta type-4
PF3D7_0807300	RAB18	ras-related protein Rab-18
PF3D7_0807500	null	proteasome subunit alpha type-6, putative
PF3D7_0807800	RPN10	26S proteasome regulatory subunit RPN10, putative
PF3D7_0810600	DBP1	ATP-dependent RNA helicase DBP1, putative
PF3D7_0811200	EMC1	ER membrane protein complex subunit 1, putative
PF3D7_0812400	KARalpha	karyopherin alpha
PF3D7_0813300	null	conserved protein, unknown function
PF3D7_0813400	null	conserved protein, unknown function
PF3D7_0813900	RPS16	40S ribosomal protein S16, putative
PF3D7_0814000	null	60S ribosomal protein L13-2, putative
PF3D7_0814200	ALBA1	DNA/RNA-binding protein Alba 1
PF3D7_0815200	null	importin subunit beta, putative
PF3D7_0815600	EIF3G	eukaryotic translation initiation factor 3 subunit G, putative
PF3D7_0817500	HINT1	histidine triad nucleotide-binding protein 1
PF3D7_0817900	HMGB2	high mobility group protein B2
PF3D7_0818200	14-3-3I	14-3-3 protein
PF3D7_0818900	HSP70	heat shock protein 70
PF3D7_0819600	null	conserved protein, unknown function
PF3D7_0821400	null	conserved Plasmodium protein, unknown function
PF3D7_0821700	null	60S ribosomal protein L22, putative
PF3D7_0822600	SEC23	protein transport protein SEC23
PF3D7_0823200	null	RNA-binding protein, putative
PF3D7_0823800	null	DnaJ protein, putative
PF3D7_0826100	HEUL	HECT-like E3 ubiquitin ligase, putative
PF3D7_0826500	UBE4B	ubiquitin conjugation factor E4 B, putative
PF3D7_0826700	RACK1	receptor for activated c kinase
PF3D7_0827900	PDI8	protein disulfide-isomerase
PF3D7_0831700	HSP70x	heat shock protein 70
PF3D7_0903700	null	alpha tubulin 1
PF3D7_0905100	NUP221	nucleoporin NUP221, putative
PF3D7_0905400	RhopH3	high molecular weight rhoptry protein 3
PF3D7_0907400	ClpY	ATP-dependent protease ATPase subunit ClpY
PF3D7_0907700	PA28	proteasome activator 28
PF3D7_0910300	null	conserved protein, unknown function
PF3D7_0912900	RPN8	26S proteasome regulatory subunit RPN8, putative
PF3D7_0913200	EF-1beta	elongation factor 1-beta
PF3D7_0914700	MFR4	major facilitator superfamily-related transporter, putative
PF3D7_0915400	PFK9	ATP-dependent 6-phosphofructokinase
PF3D7_0916700	HoMu	RNA-binding protein musashi, putative
PF3D7_0917900	BIP	heat shock protein 70
PF3D7_0918000	GAP50	glideosome-associated protein 50
PF3D7_0919000	NAPS	nucleosome assembly protein
PF3D7_0919400	PDI-Trans	protein disulfide-isomerase PDI-Trans
PF3D7_0920800	IMPDH	inosine-5'-monophosphate dehydrogenase
PF3D7_0922200	SAMS	S-adenosylmethionine synthetase
PF3D7_0922500	PGK	phosphoglycerate kinase
PF3D7_0922800	null	conserved Plasmodium protein, unknown function
PF3D7_0923900	PABP2	polyadenylate-binding protein 2, putative
PF3D7_0925900	PV5	parasitophorous vacuolar protein 5, putative
PF3D7_0929400	RhopH2	high molecular weight rhoptry protein 2
PF3D7_0930300	MSP1	merozoite surface protein 1
PF3D7_0932200	PFN	profilin
PF3D7_0932300	M18AAP	M18 aspartyl aminopeptidase
PF3D7_0932800	CSE1	importin alpha re-exporter, putative
PF3D7_0934500	null	V-type proton ATPase subunit E, putative
PF3D7_0934800	PKAc	cAMP-dependent protein kinase catalytic subunit
PF3D7_0935900	REX1	ring-exported protein 1
PF3D7_0936000	REX2	ring-exported protein 2
PF3D7_1002900	null	conserved Plasmodium protein, unknown function
PF3D7_1003500	null	40S ribosomal protein S20e, putative
PF3D7_1004000	null	60S ribosomal protein L13, putative
PF3D7_1005500	UPF1	regulator of nonsense transcripts 1, putative
PF3D7_1006200	ALBA3	DNA/RNA-binding protein Alba 3
PF3D7_1006800	GBP2	G-strand-binding protein 2, putative
PF3D7_1007900	EIF3D	eukaryotic translation initiation factor 3 subunit D, putative
PF3D7_1008700	null	tubulin beta chain
PF3D7_1008900	AK1	adenylate kinase
PF3D7_1010300	SDH4	succinate dehydrogenase subunit 4, putative
PF3D7_1010600	eIF2beta	eukaryotic translation initiation factor 2 subunit beta
PF3D7_1010700	null	dolichyl-phosphate-mannose--protein mannosyltransferase, putative
PF3D7_1011000	ISP1	inner membrane complex sub-compartment protein 1
PF3D7_1011800	PREBP	PRE-binding protein
PF3D7_1012400	HGPRT	hypoxanthine-guanine phosphoribosyltransferase
PF3D7_1012600	GMPS	GMP synthase [glutamine-hydrolyzing]
PF3D7_1012900	ATG18	autophagy-related protein 18
PF3D7_1013300	null	conserved Plasmodium protein, unknown function
PF3D7_1014300	null	SPRY domain-containing protein, putative
PF3D7_1014700	PHB2	prohibitin 2, putative
PF3D7_1015600	HSP60	heat shock protein 60
PF3D7_1015900	ENO	enolase
PF3D7_1016300	GBP130	GBP130 protein
PF3D7_1017900	RPN5	26S proteasome regulatory subunit p55, putative
PF3D7_1019400	null	60S ribosomal protein L30e, putative
PF3D7_1020700	null	N-acetyltransferase, GNAT family, putative
PF3D7_1020900	ARF1	ADP-ribosylation factor
PF3D7_1021400	null	endomembrane protein 70, putative
PF3D7_1022400	SRSF4	serine/arginine-rich splicing factor 4
PF3D7_1023100	null	dynein heavy chain, putative
PF3D7_1026800	RPS2	40S ribosomal protein S2
PF3D7_1027300	nPrx	peroxiredoxin
PF3D7_1027800	RPL3	60S ribosomal protein L3
PF3D7_1028600	null	conserved Plasmodium protein, unknown function
PF3D7_1029600	ADA	adenosine deaminase
PF3D7_1033200	ETRAMP10.2	early transcribed membrane protein 10.2
PF3D7_1033400	HAD1	haloacid dehalogenase-like hydrolase
PF3D7_1034900	MRScyt	methionine--tRNA ligase
PF3D7_1036900	null	conserved Plasmodium protein, unknown function
PF3D7_1037100	PyKII	pyruvate kinase 2
PF3D7_1103100	RPP1	60S acidic ribosomal protein P1, putative
PF3D7_1103700	CK2beta1	casein kinase II beta chain
PF3D7_1104000	null	phenylalanine--tRNA ligase beta subunit
PF3D7_1104200	SNF2L	chromatin remodeling protein
PF3D7_1104400	Trx-mero	thioredoxin-like mero protein
PF3D7_1104600	null	radial spoke head protein, putative
PF3D7_1105000	H4	histone H4
PF3D7_1105100	H2B	histone H2B
PF3D7_1105400	RPS4	40S ribosomal protein S4, putative
PF3D7_1105600	PTEX88	translocon component PTEX88
PF3D7_1107300	PAIP1	polyadenylate-binding protein-interacting protein 1, putative
PF3D7_1108400	CK2alpha	casein kinase 2, alpha subunit
PF3D7_1108600	ERC	endoplasmic reticulum-resident calcium binding protein
PF3D7_1108700	Pfj2	heat shock protein J2
PF3D7_1109900	RPL36	60S ribosomal protein L36
PF3D7_1110400	null	RNA-binding protein, putative
PF3D7_1115400	FP3	cysteine proteinase falcipain 3
PF3D7_1115600	CYP19B	peptidyl-prolyl cis-trans isomerase
PF3D7_1116400	SEC12	guanine nucleotide-exchange factor SEC12
PF3D7_1116700	DPAP1	dipeptidyl aminopeptidase 1
PF3D7_1116800	HSP101	heat shock protein 101
PF3D7_1117300	null	conserved protein, unknown function
PF3D7_1117700	RAN	GTP-binding nuclear protein RAN/TC4
PF3D7_1118200	null	heat shock protein 90, putative
PF3D7_1118300	null	insulinase, putative
PF3D7_1118500	NOP56	nucleolar protein 56, putative
PF3D7_1119000	null	acyl-CoA-binding protein, putative
PF3D7_1120100	PGM1	phosphoglycerate mutase, putative
PF3D7_1121600	EXP1	exported protein 1
PF3D7_1122900	null	dynein heavy chain, putative
PF3D7_1123500	GP2	golgi protein 2
PF3D7_1123900	SNU13	13 kDa ribonucleoprotein-associated protein, putative
PF3D7_1124600	EK	ethanolamine kinase
PF3D7_1124700	MGE1	GrpE protein homolog, mitochondrial, putative
PF3D7_1124900	RPL35	60S ribosomal protein L35, putative
PF3D7_1126000	ThrRS	threonine--tRNA ligase
PF3D7_1126200	RPS18	40S ribosomal protein S18, putative
PF3D7_1129000	SpdSyn	spermidine synthase
PF3D7_1129100	PV1	parasitophorous vacuolar protein 1
PF3D7_1129200	RPN7	26S proteasome regulatory subunit RPN7, putative
PF3D7_1130100	RPL38	60S ribosomal protein L38
PF3D7_1130200	PfP0	60S ribosomal protein P0
PF3D7_1130500	COG2	conserved oligomeric Golgi complex subunit 2, putative
PF3D7_1132200	TCP1	T-complex protein 1 subunit alpha
PF3D7_1132800	AQP	aquaglyceroporin
PF3D7_1134000	HSP70-3	heat shock protein 70
PF3D7_1134100	PDI-11	protein disulfide-isomerase, putative
PF3D7_1135900	null	3-oxo-5-alpha-steroid 4-dehydrogenase, putative
PF3D7_1136300	TSN	tudor staphylococcal nuclease
PF3D7_1136400	SRP72	signal recognition particle subunit SRP72, putative
PF3D7_1137300	null	CLPTM1 domain-containing protein, putative
PF3D7_1137400	null	UVB-resistance protein UVR8 homologue
PF3D7_1138500	PPM2	protein phosphatase PPM2
PF3D7_1142500	RPL28	60S ribosomal protein L28
PF3D7_1142600	null	60S ribosomal protein L35ae, putative
PF3D7_1143400	null	translation initiation factor eIF-1A, putative
PF3D7_1144000	RPS21	40S ribosomal protein S21
PF3D7_1145400	DYN1	dynamin-like protein
PF3D7_1202900	HMGB1	high mobility group protein B1
PF3D7_1203700	NAPL	nucleosome assembly protein
PF3D7_1203900	UBC	ubiquitin-conjugating enzyme E2
PF3D7_1204300	EIF5A	eukaryotic translation initiation factor 5A
PF3D7_1206200	EIF3C	eukaryotic translation initiation factor 3 subunit C, putative
PF3D7_1210600	null	conserved Plasmodium protein, unknown function
PF3D7_1211700	MCM5	DNA replication licensing factor MCM5, putative
PF3D7_1211800	PfpUB	polyubiquitin
PF3D7_1211900	ATP4	non-SERCA-type Ca2+ -transporting P-ATPase
PF3D7_1212000	TPx(Gl)	glutathione peroxidase-like thioredoxin peroxidase
PF3D7_1212500	GAT	glycerol-3-phosphate 1-O-acyltransferase
PF3D7_1212700	EIF3A	eukaryotic translation initiation factor 3 subunit A, putative
PF3D7_1215300	CPN10	10 kDa chaperonin
PF3D7_1216200	null	glycerol-3-phosphate dehydrogenase [NAD(+)], putative
PF3D7_1216300	SRP19	signal recognition particle subunit SRP19
PF3D7_1218500	DRPC	dynamin-like protein, putative
PF3D7_1219100	CHC	clathrin heavy chain, putative
PF3D7_1219600	ATPase2	aminophospholipid-transporting P-ATPase
PF3D7_1220900	HP1	heterochromatin protein 1
PF3D7_1222300	GRP94	endoplasmin, putative
PF3D7_1222700	GAP45	glideosome-associated protein 45
PF3D7_1223100	PKAr	cAMP-dependent protein kinase regulatory subunit
PF3D7_1224300	PABP1	polyadenylate-binding protein 1, putative
PF3D7_1226300	HAD2	haloacid dehalogenase-like hydrolase, putative
PF3D7_1226600	PCNA2	proliferating cell nuclear antigen 2
PF3D7_1229400	MIF	macrophage migration inhibitory factor
PF3D7_1229500	CCT3	T-complex protein 1 subunit gamma
PF3D7_1230700	SEC13	protein transport protein SEC13
PF3D7_1231100	RAB2	ras-related protein Rab-2
PF3D7_1231300	null	conserved Plasmodium protein, unknown function
PF3D7_1232100	CPN60	60 kDa chaperonin
PF3D7_1235600	SHMT	serine hydroxymethyltransferase
PF3D7_1235700	null	ATP synthase subunit beta, mitochondrial
PF3D7_1237700	null	conserved protein, unknown function
PF3D7_1238100	null	calcyclin binding protein, putative
PF3D7_1238800	ACS11	acyl-CoA synthetase
PF3D7_1239600	ThzK	hydroxyethylthiazole kinase
PF3D7_1239800	null	conserved Plasmodium protein, unknown function
PF3D7_1241400	null	RNA-binding protein, putative
PF3D7_1242700	null	40S ribosomal protein S17, putative
PF3D7_1242800	rabGDI	rab specific GDP dissociation inhibitor
PF3D7_1246200	ACT1	actin I
PF3D7_1248900	RPT6	26S protease regulatory subunit 8, putative
PF3D7_1252100	RON3	rhoptry neck protein 3
PF3D7_1302800	null	40S ribosomal protein S7, putative
PF3D7_1304500	null	small heat shock protein, putative
PF3D7_1305300	GCN1	translational activator GCN1, putative
PF3D7_1306200	null	conserved protein, unknown function
PF3D7_1308200	cpsSII	carbamoyl phosphate synthetase
PF3D7_1308400	null	conserved Plasmodium protein, unknown function
PF3D7_1309100	null	60S ribosomal protein L24, putative
PF3D7_1310500	EMC7	ER membrane protein complex subunit 7, putative
PF3D7_1311400	AP1M1	AP-1 complex subunit mu-1
PF3D7_1311500	RPT1	26S protease regulatory subunit 7, putative
PF3D7_1311800	M1AAP	M1-family alanyl aminopeptidase
PF3D7_1311900	vapA	V-type proton ATPase catalytic subunit A
PF3D7_1312800	null	conserved Plasmodium protein, unknown function
PF3D7_1312900	EIF4G	eukaryotic translation initation factor 4 gamma
PF3D7_1317100	MCM4	DNA replication licensing factor MCM4
PF3D7_1317800	RPS19	40S ribosomal protein S19
PF3D7_1320600	RAB11a	ras-related protein Rab-11A
PF3D7_1322200	null	TOG domain-containing protein, putative
PF3D7_1323400	RPL23	60S ribosomal protein L23
PF3D7_1323500	PMV	plasmepsin V
PF3D7_1324900	LDH	L-lactate dehydrogenase
PF3D7_1325100	null	phosphoribosylpyrophosphate synthetase
PF3D7_1327800	null	ribose-phosphate pyrophosphokinase, putative
PF3D7_1328100	null	proteasome subunit beta type-7, putative
PF3D7_1329100	MyoF	myosin F, putative
PF3D7_1330400.1	null	ER lumen protein retaining receptor 1, putative
PF3D7_1330800	null	RNA-binding protein, putative
PF3D7_1331800	null	60S ribosomal protein L23, putative
PF3D7_1333000	CPN20	20 kDa chaperonin
PF3D7_1338100	RPN3	26S proteasome regulatory subunit RPN3, putative
PF3D7_1338200	RPL6	60S ribosomal protein L6, putative
PF3D7_1338300	EF-1gamma	elongation factor 1-gamma, putative
PF3D7_1341200	null	60S ribosomal protein L18, putative
PF3D7_1341300	null	60S ribosomal protein L18-2, putative
PF3D7_1342000	null	40S ribosomal protein S6
PF3D7_1343000	PMT	phosphoethanolamine N-methyltransferase
PF3D7_1344100	null	TLD domain-containing protein, putative
PF3D7_1344200	GRP170	endoplasmic reticulum chaperone GRP170
PF3D7_1344800	ATCase	aspartate carbamoyltransferase
PF3D7_1345100	TRX2	thioredoxin 2
PF3D7_1345700	IDH	isocitrate dehydrogenase [NADP], mitochondrial
PF3D7_1346100	SEC61A	protein transport protein SEC61 subunit alpha
PF3D7_1346300	ALBA2	DNA/RNA-binding protein Alba 2
PF3D7_1346400	null	VPS13 domain-containing protein, putative
PF3D7_1347500	ALBA4	DNA/RNA-binding protein Alba 4
PF3D7_1349200	null	glutamate--tRNA ligase, putative
PF3D7_1351400	null	60S ribosomal protein L17, putative
PF3D7_1352500	null	thioredoxin-related protein, putative
PF3D7_1352700	AQR	intron-binding protein aquarius, putative
PF3D7_1353100	null	Plasmodium exported protein, unknown function
PF3D7_1353600	ERD2	ER lumen protein retaining receptor
PF3D7_1353800	null	proteasome subunit alpha type-4, putative
PF3D7_1353900	null	proteasome subunit alpha type-7, putative
PF3D7_1354500	ADSS	adenylosuccinate synthetase
PF3D7_1355100	MCM6	DNA replication licensing factor MCM6
PF3D7_1357800	CCT4	T-complex protein 1 subunit delta
PF3D7_1357900	null	pyrroline-5-carboxylate reductase, putative
PF3D7_1358700	YOP1L	YOP1-like protein, putative
PF3D7_1358800	RPS15	40S ribosomal protein S15
PF3D7_1358900	null	GTP-binding protein, putative
PF3D7_1359400	CELF1	CUGBP Elav-like family member 1
PF3D7_1360200	EMC3	ER membrane protein complex subunit 3, putative
PF3D7_1360800	FLN	falcilysin
PF3D7_1360900	null	RNA-binding protein, putative
PF3D7_1361100	SEC24A	protein transport protein Sec24A
PF3D7_1361800	GAC	glideosome-associated connector
PF3D7_1361900	PCNA1	proliferating cell nuclear antigen 1
PF3D7_1364400	null	conserved Plasmodium protein, unknown function
PF3D7_1366500	NDK	nucleoside diphosphate kinase
PF3D7_1366900	null	conserved protein, unknown function
PF3D7_1367000	SKP1	suppressor of kinetochore protein 1, putative
PF3D7_1369400	null	conserved Plasmodium protein, unknown function
PF3D7_1370300	MAHRP1	membrane associated histidine-rich protein 1
PF3D7_1402300	RPN6	26S proteasome regulatory subunit RPN6
PF3D7_1404100	null	cytochrome c, putative
PF3D7_1407000	CCp3	LCCL domain-containing protein
PF3D7_1407100	NOP1	rRNA 2'-O-methyltransferase fibrillarin, putative
PF3D7_1407800	PM4	plasmepsin IV
PF3D7_1407900	PMI	plasmepsin I
PF3D7_1408000	PMII	plasmepsin II
PF3D7_1408100	PMIII	plasmepsin III
PF3D7_1408600	null	40S ribosomal protein S8e, putative
PF3D7_1409400	null	conserved protein, unknown function
PF3D7_1409800	CELF2	CUGBP Elav-like family member 2, putative
PF3D7_1410200	CTPS	CTP synthase
PF3D7_1410400	RAP1	rhoptry-associated protein 1
PF3D7_1410600	eIF2gamma	eukaryotic translation initiation factor 2 subunit gamma, putative
PF3D7_1410700	null	conserved protein, unknown function
PF3D7_1412300	NTF2	nuclear transport factor 2, putative
PF3D7_1413000	null	conserved Plasmodium protein, unknown function
PF3D7_1414300	null	60S ribosomal protein L10, putative
PF3D7_1416100	SEY1	protein SEY1, putative
PF3D7_1417200	null	NOT family protein, putative
PF3D7_1419200	ATrx1	thioredoxin-like protein, putative
PF3D7_1419300	GST	glutathione S-transferase
PF3D7_1420200	UNC	myosin-specific chaperone UNC, putative
PF3D7_1420700	P113	surface protein P113
PF3D7_1421200	RPS25	40S ribosomal protein S25
PF3D7_1424100	RPL5	60S ribosomal protein L5, putative
PF3D7_1424400	null	60S ribosomal protein L7-3, putative
PF3D7_1426000	RPL21	60S ribosomal protein L21
PF3D7_1426100	BTF3	transcription factor BTF3, putative
PF3D7_1426700	PEPC	phosphoenolpyruvate carboxylase
PF3D7_1427800	RRP41	exosome complex component RRP41
PF3D7_1427900	null	leucine-rich repeat protein
PF3D7_1428300	null	proliferation-associated protein 2g4, putative
PF3D7_1430300	null	acid phosphatase, putative
PF3D7_1430800	PIP3	PhIL1 interacting protein PIP3
PF3D7_1431600	null	succinyl-CoA ligase [ADP-forming] subunit beta, putative
PF3D7_1431700	null	60S ribosomal protein L14, putative
PF3D7_1434200	CAM	calmodulin
PF3D7_1434300	HOP	Hsp70/Hsp90 organizing protein
PF3D7_1434600	METAP2	methionine aminopeptidase 2
PF3D7_1434800	null	mitochondrial acidic protein MAM33, putative
PF3D7_1435300	null	glutamate synthase [NADH], putative
PF3D7_1436000	GPI	glucose-6-phosphate isomerase
PF3D7_1436300	PTEX150	translocon component PTEX150
PF3D7_1437000	null	N-acetyltransferase, GNAT family, putative
PF3D7_1437900	HSP40	HSP40, subfamily A
PF3D7_1438700	null	DNA primase small subunit
PF3D7_1438900	Trx-Px1	thioredoxin peroxidase 1
PF3D7_1439800	null	vesicle-associated membrane protein, putative
PF3D7_1439900	TIM	triosephosphate isomerase
PF3D7_1441200	null	60S ribosomal protein L1, putative
PF3D7_1442300	tRIP	tRNA import protein tRIP
PF3D7_1443900	HSP90	heat shock protein 90, putative
PF3D7_1444300	LPAAT	1-acyl-sn-glycerol-3-phosphate acyltransferase, putative
PF3D7_1444800	FBPA	fructose-bisphosphate aldolase
PF3D7_1445100	null	histidine--tRNA ligase, putative
PF3D7_1446200	LAP	M17 leucyl aminopeptidase
PF3D7_1446600	CEN2	centrin-2
PF3D7_1446700	null	conserved Plasmodium protein, unknown function
PF3D7_1447000	null	40S ribosomal protein S5
PF3D7_1451100	eEF2	elongation factor 2
PF3D7_1451800	SORTLR	sortilin
PF3D7_1453700	P23	HSP90 co-chaperone p23
PF3D7_1454400	APP	aminopeptidase P
PF3D7_1454700	6PGD	6-phosphogluconate dehydrogenase, decarboxylating
PF3D7_1455500	null	AP-1 complex subunit gamma, putative
PF3D7_1455800	CCp2	LCCL domain-containing protein
PF3D7_1456800	VP1	V-type H(+)-translocating pyrophosphatase, putative
PF3D7_1457000	SPP	signal peptide peptidase
PF3D7_1457200	TRX1	thioredoxin 1
PF3D7_1457300	null	MA3 domain-containing protein, putative
PF3D7_1459000	DBP5	ATP-dependent RNA helicase DBP5
PF3D7_1459400	null	conserved protein, unknown function
PF3D7_1460300	RPL29	60S ribosomal protein L29, putative
PF3D7_1460700	RPL27	60S ribosomal protein L27
PF3D7_1461300	null	40S ribosomal protein S28e, putative
PF3D7_1462300	null	GTP-binding protein, putative
PF3D7_1462800	GAPDH	glyceraldehyde-3-phosphate dehydrogenase
PF3D7_1465800	null	dynein beta chain, putative
PF3D7_1465900	null	40S ribosomal protein S3
PF3D7_1466300	RPN2	26S proteasome regulatory subunit RPN2, putative
PF3D7_1468100	null	MORC family protein, putative
PF3D7_1468700	eIF4A	eukaryotic initiation factor 4A
PF3D7_1471100	EXP2	exported protein 2
PF3D7_1471200	SulP	inorganic anion exchanger, inorganic anion antiporter
PF3D7_1473200	null	DnaJ protein, putative
PF3D7_1474600	VMP1	vacuole membrane protein 1, putative
PF3D7_1474800	null	proteasome subunit alpha type-1, putative

## Sheet: Lysine Methylation
PlasmoDB ID	Gene Name or Symbol	Product Description
PF3D7_0105700	null	asparagine-rich antigen Pfa35-2
PF3D7_0202000	KAHRP	knob-associated histidine-rich protein
PF3D7_0205100	null	conserved Plasmodium protein, unknown function
PF3D7_0209800	UAP56	ATP-dependent RNA helicase UAP56
PF3D7_0302100	SRPK1	serine/threonine protein kinase
PF3D7_0305800	null	P-loop containing nucleoside triphosphate hydrolase, putative
PF3D7_0309000	YVH1	dual specificity protein phosphatase
PF3D7_0309500	AS	asparagine synthetase [glutamine-hydrolyzing], putative
PF3D7_0317700	null	CPSF (cleavage and polyadenylation specific factor), subunit A, putative
PF3D7_0318200	RPB1	DNA-directed RNA polymerase II subunit RPB1
PF3D7_0319400	null	kinesin-8X
PF3D7_0319700	ABCI3	ABC transporter I family member 1, putative
PF3D7_0320100	SEC22	protein transport protein SEC22
PF3D7_0322000	CYP19A	peptidyl-prolyl cis-trans isomerase
PF3D7_0402300	RH1	reticulocyte binding protein homologue 1
PF3D7_0405400	PRPF8	pre-mRNA-processing-splicing factor 8, putative
PF3D7_0405700	null	lysine decarboxylase, putative
PF3D7_0413900	USP13	ubiquitin carboxyl-terminal hydrolase 13, putative
PF3D7_0419600	RANBP1	ran-specific GTPase-activating protein 1, putative
PF3D7_0501000	null	Plasmodium exported protein, unknown function
PF3D7_0501500	RAP3	rhoptry-associated protein 3
PF3D7_0501600	RAP2	rhoptry-associated protein 2
PF3D7_0505700	null	conserved Plasmodium membrane protein, unknown function
PF3D7_0511500	null	RNA pseudouridylate synthase, putative
PF3D7_0517500	null	UTP--glucose-1-phosphate uridylyltransferase, putative
PF3D7_0520900	SAHH	adenosylhomocysteinase
PF3D7_0525100	ACS10	acyl-CoA synthetase
PF3D7_0526600	null	conserved Plasmodium protein, unknown function
PF3D7_0603400	TEX1	trophozoite exported protein 1
PF3D7_0623100	NAB2	nuclear polyadenylated RNA-binding protein NAB2, putative
PF3D7_0626800	PyrK	pyruvate kinase
PF3D7_0629500	AAT1	amino acid transporter AAT1
PF3D7_0704600	UT	HECT-type E3 ubiquitin ligase UT
PF3D7_0706700	MSH2-2	DNA mismatch repair protein MSH2, putative
PF3D7_0708400	HSP90	heat shock protein 90
PF3D7_0718000	null	dynein heavy chain, putative
PF3D7_0723800	null	conserved Plasmodium protein, unknown function
PF3D7_0726400	null	conserved Plasmodium membrane protein, unknown function
PF3D7_0726500	null	ubiquitin carboxyl-terminal hydrolase, putative
PF3D7_0727800	null	cation transporting ATPase, putative
PF3D7_0812100	null	proteasome activator complex subunit 4, putative
PF3D7_0813300	null	conserved protein, unknown function
PF3D7_0814200	ALBA1	DNA/RNA-binding protein Alba 1
PF3D7_0818200	14-3-3I	14-3-3 protein
PF3D7_0818900	HSP70	heat shock protein 70
PF3D7_0820200	PGPS	phosphatidylglycerophosphate synthase
PF3D7_0828500	null	translation initiation factor eIF-2B subunit alpha, putative
PF3D7_0831700	HSP70x	heat shock protein 70
PF3D7_0903400	DDX60	ATP-dependent RNA helicase DDX60, putative
PF3D7_0905100	NUP221	nucleoporin NUP221, putative
PF3D7_0909900	null	helicase SKI2W, putative
PF3D7_0911100	null	conserved protein, unknown function
PF3D7_0916400	null	conserved Plasmodium protein, unknown function
PF3D7_0917900	BIP	heat shock protein 70
PF3D7_0918000	GAP50	glideosome-associated protein 50
PF3D7_0919400	PDI-Trans	protein disulfide-isomerase PDI-Trans
PF3D7_0919800	null	TLD domain-containing protein
PF3D7_0922100	null	ubiquitin-like protein, putative
PF3D7_0922800	null	conserved Plasmodium protein, unknown function
PF3D7_0929200	null	RNA-binding protein, putative
PF3D7_0929400	RhopH2	high molecular weight rhoptry protein 2
PF3D7_1010700	null	dolichyl-phosphate-mannose--protein mannosyltransferase, putative
PF3D7_1012400	HGPRT	hypoxanthine-guanine phosphoribosyltransferase
PF3D7_1012700	NIF4	NLI interacting factor-like phosphatase, putative
PF3D7_1014300	null	SPRY domain-containing protein, putative
PF3D7_1015900	ENO	enolase
PF3D7_1016300	GBP130	GBP130 protein
PF3D7_1018300	null	peptidase, putative
PF3D7_1021900	null	PHAX domain-containing protein, putative
PF3D7_1023700	null	conserved Plasmodium protein, unknown function
PF3D7_1023900	CHD1	chromodomain-helicase-DNA-binding protein 1 homolog, putative
PF3D7_1025100	GFPT	glutamine--fructose-6-phosphate aminotransferase [isomerizing], putative
PF3D7_1027800	RPL3	60S ribosomal protein L3
PF3D7_1034000	SLY1	Sec1 family protein, putative
PF3D7_1037100	PyKII	pyruvate kinase 2
PF3D7_1103700	CK2beta1	casein kinase II beta chain
PF3D7_1103800	NOT1	CCR4-NOT transcription complex subunit 1, putative
PF3D7_1104100	SYN13	syntaxin, Qa-SNARE family
PF3D7_1105400	RPS4	40S ribosomal protein S4, putative
PF3D7_1107300	PAIP1	polyadenylate-binding protein-interacting protein 1, putative
PF3D7_1116700	DPAP1	dipeptidyl aminopeptidase 1
PF3D7_1117700	RAN	GTP-binding nuclear protein RAN/TC4
PF3D7_1118200	null	heat shock protein 90, putative
PF3D7_1118300	null	insulinase, putative
PF3D7_1122900	null	dynein heavy chain, putative
PF3D7_1128400	FPPS/GGPPS	bifunctional farnesyl/geranylgeranyl diphosphate synthase
PF3D7_1129200	RPN7	26S proteasome regulatory subunit RPN7, putative
PF3D7_1130200	PfP0	60S ribosomal protein P0
PF3D7_1130700	SMC1	structural maintenance of chromosomes protein 1, putative
PF3D7_1134000	HSP70-3	heat shock protein 70
PF3D7_1136300	TSN	tudor staphylococcal nuclease
PF3D7_1137600	null	conserved Plasmodium protein, unknown function
PF3D7_1138500	PPM2	protein phosphatase PPM2
PF3D7_1142800	null	ATP synthase-associated protein, putative
PF3D7_1202600	NEMF	nuclear export mediator factor NEMF, putative
PF3D7_1205100	SEPSECS	O-phosphoseryl-tRNA(Sec) selenium transferase, putative
PF3D7_1209400	CIA1	cytosolic iron-sulfur protein assembly protein 1, putative
PF3D7_1218200	null	symplekin domain-containing protein, putative
PF3D7_1220000	null	zinc finger protein, putative
PF3D7_1222300	GRP94	endoplasmin, putative
PF3D7_1231600	PRP2	pre-mRNA-splicing factor ATP-dependent RNA helicase PRP2, putative
PF3D7_1233600	AARP1	asparagine and aspartate rich protein 1
PF3D7_1238800	ACS11	acyl-CoA synthetase
PF3D7_1245600	null	kinesin-15, putative
PF3D7_1247800	DPAP2	dipeptidyl aminopeptidase 2
PF3D7_1250100	G377	osmiophilic body protein G377
PF3D7_1302800	null	40S ribosomal protein S7, putative
PF3D7_1306500	null	MORN repeat protein, putative
PF3D7_1312900	EIF4G	eukaryotic translation initation factor 4 gamma
PF3D7_1324900	LDH	L-lactate dehydrogenase
PF3D7_1327300	null	conserved Plasmodium protein, unknown function
PF3D7_1338300	EF-1gamma	elongation factor 1-gamma, putative
PF3D7_1343300	null	CDT1-like protein, putative
PF3D7_1343700	Kelch13	kelch protein K13
PF3D7_1344800	ATCase	aspartate carbamoyltransferase
PF3D7_1347500	ALBA4	DNA/RNA-binding protein Alba 4
PF3D7_1351000	null	phosphatidylinositol transfer protein, putative
PF3D7_1356800	ARK3	serine/threonine protein kinase ARK3, putative
PF3D7_1359300	DIS3	exosome complex exonuclease RRP44
PF3D7_1360500	GCbeta	guanylyl cyclase beta
PF3D7_1361900	PCNA1	proliferating cell nuclear antigen 1
PF3D7_1362200	RUVB3	RuvB-like helicase 3
PF3D7_1364400	null	conserved Plasmodium protein, unknown function
PF3D7_1366400	RHOP148	rhoptry protein RHOP148
PF3D7_1367700	AlaRS	alanine--tRNA ligase
PF3D7_1410600	eIF2gamma	eukaryotic translation initiation factor 2 subunit gamma, putative
PF3D7_1412300	NTF2	nuclear transport factor 2, putative
PF3D7_1416200	MCA3	metacaspase-3
PF3D7_1421100	null	conserved Plasmodium protein, unknown function
PF3D7_1422700	null	conserved Plasmodium protein, unknown function
PF3D7_1426100	BTF3	transcription factor BTF3, putative
PF3D7_1428300	null	proliferation-associated protein 2g4, putative
PF3D7_1430800	PIP3	PhIL1 interacting protein PIP3
PF3D7_1434500	null	dynein-related AAA-type ATPase, putative
PF3D7_1434800	null	mitochondrial acidic protein MAM33, putative
PF3D7_1435300	null	glutamate synthase [NADH], putative
PF3D7_1438100	SEC62	translocation protein SEC62, putative
PF3D7_1438700	null	DNA primase small subunit
PF3D7_1440500	null	allantoicase, putative
PF3D7_1440600	SOC3	protein SOC3, putative
PF3D7_1444100	null	conserved Plasmodium protein, unknown function
PF3D7_1444800	FBPA	fructose-bisphosphate aldolase
PF3D7_1445900	DDX5	ATP-dependent RNA helicase DDX5, putative
PF3D7_1446500	NUP313	nucleoporin NUP313, putative
PF3D7_1450300	CPR	NADPH--cytochrome P450 reductase, putative
PF3D7_1451100	eEF2	elongation factor 2
PF3D7_1451600	LAP5	LCCL domain-containing protein
PF3D7_1453800	GluPho	glucose-6-phosphate dehydrogenase-6-phosphogluconolactonase
PF3D7_1457000	SPP	signal peptide peptidase
PF3D7_1460400	UCHL3	ubiquitin carboxyl-terminal hydrolase isozyme L3
PF3D7_1461800	null	conserved Plasmodium protein, unknown function
PF3D7_1461900	null	valine--tRNA ligase, putative
PF3D7_1462100	null	conserved Plasmodium protein, unknown function
PF3D7_1462300	null	GTP-binding protein, putative
PF3D7_1462800	GAPDH	glyceraldehyde-3-phosphate dehydrogenase
PF3D7_1467900	null	rab GTPase activator, putative
PF3D7_1471100	EXP2	exported protein 2

## Sheet: Myristoylation
PlasmoDB ID	Gene Name or Symbol	Product Description
PF3D7_0217500	CDPK1	calcium-dependent protein kinase 1
PF3D7_0524700	TOM22	mitochondrial import receptor subunit TOM22, putative
PF3D7_0717500	CDPK4	calcium-dependent protein kinase 4
PF3D7_0805000	null	alpha/beta hydrolase, putative
PF3D7_0810300	PPM5	protein phosphatase PPM5, putative
PF3D7_0816200	VPS2	vacuolar protein sorting-associated protein 2, putative
PF3D7_0906100	VPS46	vacuolar protein sorting-associated protein 46, putative
PF3D7_0913800	null	conserved Plasmodium protein, unknown function
PF3D7_0920500	null	ADP-ribosylation factor, putative
PF3D7_1008400	RPT2	26S protease regulatory subunit 4, putative
PF3D7_1011000	ISP1	inner membrane complex sub-compartment protein 1
PF3D7_1020900	ARF1	ADP-ribosylation factor
PF3D7_1137300	null	CLPTM1 domain-containing protein, putative
PF3D7_1138500	PPM2	protein phosphatase PPM2
PF3D7_1222700	GAP45	glideosome-associated protein 45
PF3D7_1223100	PKAr	cAMP-dependent protein kinase regulatory subunit
PF3D7_1237700	null	conserved protein, unknown function
PF3D7_1310600	RAB5b	ras-related protein Rab-5B
PF3D7_1328800	SIR2A	transcriptional regulatory protein sir2a
PF3D7_1460600	ISP3	inner membrane complex sub-compartment protein 3

## Sheet: GPI anchors
PlasmoDB ID	Gene Name or Symbol	Product Description
PF3D7_0508000	P38	6-cysteine protein
PF3D7_0606800	VFT1	VFT protein
PF3D7_0815200	null	importin subunit beta, putative
PF3D7_0819600	null	conserved protein, unknown function
PF3D7_0828800	GAMA	GPI-anchored micronemal antigen
PF3D7_0930300	MSP1	merozoite surface protein 1
PF3D7_1116500	FT2	folate transporter 2
PF3D7_1420700	P113	surface protein P113

## Sheet: Nitrosylation
PlasmoDB ID	Gene Name or Symbol	Product Description
PF3D7_0107000	CEN1	centrin-1
PF3D7_0109400	null	tubulin-specific chaperone a, putative
PF3D7_0110700	CAF1C	chromatin assembly factor 1 subunit C, putative
PF3D7_0203000	ROPE	repetitive organellar protein, putative
PF3D7_0207600	SERA5	serine repeat antigen 5
PF3D7_0209800	UAP56	ATP-dependent RNA helicase UAP56
PF3D7_0213100	SIS1	protein SIS1
PF3D7_0303700	BCKDH-E2	lipoamide acyltransferase component of branched-chain alpha-keto acid dehydrogenase complex
PF3D7_0305600	APE1	DNA-(apurinic or apyrimidinic site) lyase, putative
PF3D7_0306200	AHA1	activator of Hsp90 ATPase
PF3D7_0306300	GRX1	glutaredoxin 1
PF3D7_0306800	CCT2	T-complex protein 1 subunit beta
PF3D7_0307100	RPS12	40S ribosomal protein S12, putative
PF3D7_0308200	CCT7	T-complex protein 1 subunit eta
PF3D7_0309600	PfP2	60S acidic ribosomal protein P2
PF3D7_0317300	null	conserved Plasmodium protein, unknown function
PF3D7_0317800	null	26S proteasome non-ATPase regulatory subunit 9, putative
PF3D7_0319600	EF-1delta	elongation factor 1-delta, putative
PF3D7_0320300	CCT5	T-complex protein 1 subunit epsilon
PF3D7_0320900	H2A.Z	histone H2A.Z
PF3D7_0322000	CYP19A	peptidyl-prolyl cis-trans isomerase
PF3D7_0406100	null	V-type proton ATPase subunit B
PF3D7_0406400	cGLO2	cytosolic glyoxalase II
PF3D7_0413600	RPT3	26S protease regulatory subunit 6B, putative
PF3D7_0413900	USP13	ubiquitin carboxyl-terminal hydrolase 13, putative
PF3D7_0417200	DHFR-TS	bifunctional dihydrofolate reductase-thymidylate synthase
PF3D7_0419600	RANBP1	ran-specific GTPase-activating protein 1, putative
PF3D7_0505800	SUMO	small ubiquitin-related modifier
PF3D7_0511000	TCTP	translationally-controlled tumor protein homolog
PF3D7_0511800	INO1	inositol-3-phosphate synthase
PF3D7_0512000	null	prefoldin subunit 6, putative
PF3D7_0513300	PNP	purine nucleoside phosphorylase
PF3D7_0517000	null	60S ribosomal protein L12, putative
PF3D7_0517400	FACT-L	FACT complex subunit SPT16, putative
PF3D7_0518300	null	proteasome subunit beta type-1, putative
PF3D7_0520900	SAHH	adenosylhomocysteinase
PF3D7_0524000	KASbeta	karyopherin beta
PF3D7_0525100	ACS10	acyl-CoA synthetase
PF3D7_0527000	MCM3	DNA replication licensing factor MCM3, putative
PF3D7_0527100	UBC13	ubiquitin-conjugating enzyme E2 N, putative
PF3D7_0527500	HIP	Hsc70-interacting protein
PF3D7_0528700	CYP23	peptidyl-prolyl cis-trans isomerase
PF3D7_0602200	null	MYND-type zinc finger protein, putative
PF3D7_0604500	null	GYF domain-containing protein, putative
PF3D7_0605100	null	RNA-binding protein, putative
PF3D7_0606600	null	conserved Plasmodium protein, unknown function
PF3D7_0607000	null	translation initiation factor IF-2, putative
PF3D7_0608500	null	proteasome subunit alpha type-2, putative
PF3D7_0608800	OAT	ornithine aminotransferase
PF3D7_0610400	H3	histone H3
PF3D7_0610800	TK	transketolase
PF3D7_0613800	ApiAP2	AP2 domain transcription factor, putative
PF3D7_0617200	null	BFR1 domain-containing protein, putative
PF3D7_0619400	null	cell division cycle protein 48 homologue, putative
PF3D7_0621200	PDX1	pyridoxine biosynthesis protein PDX1
PF3D7_0621800	null	nascent polypeptide-associated complex subunit alpha, putative
PF3D7_0622800	null	leucine--tRNA ligase, putative
PF3D7_0623100	NAB2	nuclear polyadenylated RNA-binding protein NAB2, putative
PF3D7_0624000	HK	hexokinase
PF3D7_0624600	ISWI	SNF2 helicase, putative
PF3D7_0626800	PyrK	pyruvate kinase
PF3D7_0627500	DJ1	protein DJ-1
PF3D7_0705400	MCM7	DNA replication licensing factor MCM7
PF3D7_0706000	null	importin-7, putative
PF3D7_0708400	HSP90	heat shock protein 90
PF3D7_0708800	HSP110c	heat shock protein 110
PF3D7_0716800	EIF3I	eukaryotic translation initiation factor 3 subunit I, putative
PF3D7_0717700	null	serine--tRNA ligase, putative
PF3D7_0719000	null	conserved protein, unknown function
PF3D7_0721100	null	conserved protein, unknown function
PF3D7_0722400	OLA1	Obg-like ATPase 1, putative
PF3D7_0723800	null	conserved Plasmodium protein, unknown function
PF3D7_0727400	null	proteasome subunit alpha type-5, putative
PF3D7_0801800	null	mannose-6-phosphate isomerase, putative
PF3D7_0802000	GDH3	glutamate dehydrogenase, putative
PF3D7_0802200	1-CysPxn	1-cys peroxiredoxin
PF3D7_0807300	RAB18	ras-related protein Rab-18
PF3D7_0807800	RPN10	26S proteasome regulatory subunit RPN10, putative
PF3D7_0808300	null	ubiquitin regulatory protein, putative
PF3D7_0812400	KARalpha	karyopherin alpha
PF3D7_0812500	null	RNA-binding protein, putative
PF3D7_0813300	null	conserved protein, unknown function
PF3D7_0813400	null	conserved protein, unknown function
PF3D7_0813900	RPS16	40S ribosomal protein S16, putative
PF3D7_0814200	ALBA1	DNA/RNA-binding protein Alba 1
PF3D7_0815600	EIF3G	eukaryotic translation initiation factor 3 subunit G, putative
PF3D7_0817900	HMGB2	high mobility group protein B2
PF3D7_0818200	14-3-3I	14-3-3 protein
PF3D7_0818900	HSP70	heat shock protein 70
PF3D7_0823200	null	RNA-binding protein, putative
PF3D7_0823300	GCN5	histone acetyltransferase GCN5
PF3D7_0826700	RACK1	receptor for activated c kinase
PF3D7_0827900	PDI8	protein disulfide-isomerase
PF3D7_0903200	RAB7	ras-related protein RAB7
PF3D7_0903700	null	alpha tubulin 1
PF3D7_0904100	null	AP-4 complex subunit epsilon, putative
PF3D7_0904500	null	prefoldin subunit 4, putative
PF3D7_0904600	null	ubiquitin specific protease, putative
PF3D7_0904800	RPA1	replication protein A1, small fragment
PF3D7_0905400	RhopH3	high molecular weight rhoptry protein 3
PF3D7_0911900	ICP	falstatin
PF3D7_0913200	EF-1beta	elongation factor 1-beta
PF3D7_0915400	PFK9	ATP-dependent 6-phosphofructokinase
PF3D7_0916700	HoMu	RNA-binding protein musashi, putative
PF3D7_0917600	PRP43	pre-mRNA-splicing factor ATP-dependent RNA helicase PRP43, putative
PF3D7_0917900	BIP	heat shock protein 70
PF3D7_0918900	gammaGCS	gamma-glutamylcysteine synthetase
PF3D7_0919000	NAPS	nucleosome assembly protein
PF3D7_0920800	IMPDH	inosine-5'-monophosphate dehydrogenase
PF3D7_0922200	SAMS	S-adenosylmethionine synthetase
PF3D7_0922500	PGK	phosphoglycerate kinase
PF3D7_0923900	PABP2	polyadenylate-binding protein 2, putative
PF3D7_0925900	PV5	parasitophorous vacuolar protein 5, putative
PF3D7_0929200	null	RNA-binding protein, putative
PF3D7_0929400	RhopH2	high molecular weight rhoptry protein 2
PF3D7_0930300	MSP1	merozoite surface protein 1
PF3D7_0932200	PFN	profilin
PF3D7_1006200	ALBA3	DNA/RNA-binding protein Alba 3
PF3D7_1006800	GBP2	G-strand-binding protein 2, putative
PF3D7_1007700	AP2-I	AP2 domain transcription factor AP2-I
PF3D7_1007900	EIF3D	eukaryotic translation initiation factor 3 subunit D, putative
PF3D7_1008400	RPT2	26S protease regulatory subunit 4, putative
PF3D7_1008700	null	tubulin beta chain
PF3D7_1008900	AK1	adenylate kinase
PF3D7_1010700	null	dolichyl-phosphate-mannose--protein mannosyltransferase, putative
PF3D7_1011700	RAD23	DNA repair protein RAD23, putative
PF3D7_1011800	PREBP	PRE-binding protein
PF3D7_1012400	HGPRT	hypoxanthine-guanine phosphoribosyltransferase
PF3D7_1012600	GMPS	GMP synthase [glutamine-hydrolyzing]
PF3D7_1015600	HSP60	heat shock protein 60
PF3D7_1015900	ENO	enolase
PF3D7_1016300	GBP130	GBP130 protein
PF3D7_1022400	SRSF4	serine/arginine-rich splicing factor 4
PF3D7_1023900	CHD1	chromodomain-helicase-DNA-binding protein 1 homolog, putative
PF3D7_1026800	RPS2	40S ribosomal protein S2
PF3D7_1027300	nPrx	peroxiredoxin
PF3D7_1029600	ADA	adenosine deaminase
PF3D7_1033400	HAD1	haloacid dehalogenase-like hydrolase
PF3D7_1033700	BDP1	bromodomain protein 1
PF3D7_1034900	MRScyt	methionine--tRNA ligase
PF3D7_1036900	null	conserved Plasmodium protein, unknown function
PF3D7_1104000	null	phenylalanine--tRNA ligase beta subunit
PF3D7_1104400	Trx-mero	thioredoxin-like mero protein
PF3D7_1105000	H4	histone H4
PF3D7_1105800	null	conserved Apicomplexan protein, unknown function
PF3D7_1107300	PAIP1	polyadenylate-binding protein-interacting protein 1, putative
PF3D7_1108600	ERC	endoplasmic reticulum-resident calcium binding protein
PF3D7_1110400	null	RNA-binding protein, putative
PF3D7_1115400	FP3	cysteine proteinase falcipain 3
PF3D7_1115600	CYP19B	peptidyl-prolyl cis-trans isomerase
PF3D7_1115700	FP2A	cysteine proteinase falcipain 2a
PF3D7_1116700	DPAP1	dipeptidyl aminopeptidase 1
PF3D7_1117700	RAN	GTP-binding nuclear protein RAN/TC4
PF3D7_1118200	null	heat shock protein 90, putative
PF3D7_1118300	null	insulinase, putative
PF3D7_1120100	PGM1	phosphoglycerate mutase, putative
PF3D7_1121100	null	conserved protein, unknown function
PF3D7_1124600	EK	ethanolamine kinase
PF3D7_1124700	MGE1	GrpE protein homolog, mitochondrial, putative
PF3D7_1129100	PV1	parasitophorous vacuolar protein 1
PF3D7_1130200	PfP0	60S ribosomal protein P0
PF3D7_1130400	RPT5	26S protease regulatory subunit 6A, putative
PF3D7_1132200	TCP1	T-complex protein 1 subunit alpha
PF3D7_1132300	null	nucleic acid binding protein, putative
PF3D7_1134000	HSP70-3	heat shock protein 70
PF3D7_1138500	PPM2	protein phosphatase PPM2
PF3D7_1140200	null	conserved Plasmodium protein, unknown function
PF3D7_1144000	RPS21	40S ribosomal protein S21
PF3D7_1203700	NAPL	nucleosome assembly protein
PF3D7_1204300	EIF5A	eukaryotic translation initiation factor 5A
PF3D7_1205600	null	tetratricopeptide repeat protein, putative
PF3D7_1206200	EIF3C	eukaryotic translation initiation factor 3 subunit C, putative
PF3D7_1207000	null	conserved Plasmodium protein, unknown function
PF3D7_1211700	MCM5	DNA replication licensing factor MCM5, putative
PF3D7_1211800	PfpUB	polyubiquitin
PF3D7_1212000	TPx(Gl)	glutathione peroxidase-like thioredoxin peroxidase
PF3D7_1215300	CPN10	10 kDa chaperonin
PF3D7_1216200	null	glycerol-3-phosphate dehydrogenase [NAD(+)], putative
PF3D7_1222300	GRP94	endoplasmin, putative
PF3D7_1223100	PKAr	cAMP-dependent protein kinase regulatory subunit
PF3D7_1224300	PABP1	polyadenylate-binding protein 1, putative
PF3D7_1224500	ASF1	histone chaperone ASF1, putative
PF3D7_1229400	MIF	macrophage migration inhibitory factor
PF3D7_1235600	SHMT	serine hydroxymethyltransferase
PF3D7_1235700	null	ATP synthase subunit beta, mitochondrial
PF3D7_1236100	CARP	clustered-asparagine-rich protein
PF3D7_1239800	null	conserved Plasmodium protein, unknown function
PF3D7_1246200	ACT1	actin I
PF3D7_1247400	FKBP35	peptidyl-prolyl cis-trans isomerase FKBP35
PF3D7_1304500	null	small heat shock protein, putative
PF3D7_1308200	cpsSII	carbamoyl phosphate synthetase
PF3D7_1311800	M1AAP	M1-family alanyl aminopeptidase
PF3D7_1311900	vapA	V-type proton ATPase catalytic subunit A
PF3D7_1317100	MCM4	DNA replication licensing factor MCM4
PF3D7_1323200	null	V-type proton ATPase subunit G, putative
PF3D7_1324900	LDH	L-lactate dehydrogenase
PF3D7_1332900	cyto-IRS	isoleucine--tRNA ligase, putative
PF3D7_1333000	CPN20	20 kDa chaperonin
PF3D7_1338300	EF-1gamma	elongation factor 1-gamma, putative
PF3D7_1343000	PMT	phosphoethanolamine N-methyltransferase
PF3D7_1344200	GRP170	endoplasmic reticulum chaperone GRP170
PF3D7_1346300	ALBA2	DNA/RNA-binding protein Alba 2
PF3D7_1347500	ALBA4	DNA/RNA-binding protein Alba 4
PF3D7_1349200	null	glutamate--tRNA ligase, putative
PF3D7_1350100	KRS1	lysine--tRNA ligase
PF3D7_1353900	null	proteasome subunit alpha type-7, putative
PF3D7_1355100	MCM6	DNA replication licensing factor MCM6
PF3D7_1355500	PP5	serine/threonine protein phosphatase 5
PF3D7_1356300	null	ubiquitin-conjugating enzyme E2, putative
PF3D7_1357800	CCT4	T-complex protein 1 subunit delta
PF3D7_1357900	null	pyrroline-5-carboxylate reductase, putative
PF3D7_1359400	CELF1	CUGBP Elav-like family member 1
PF3D7_1360800	FLN	falcilysin
PF3D7_1361900	PCNA1	proliferating cell nuclear antigen 1
PF3D7_1362200	RUVB3	RuvB-like helicase 3
PF3D7_1365900	null	ubiquitin-60S ribosomal protein L40
PF3D7_1366500	NDK	nucleoside diphosphate kinase
PF3D7_1366900	null	conserved protein, unknown function
PF3D7_1367000	SKP1	suppressor of kinetochore protein 1, putative
PF3D7_1368100	RPN11	26S proteasome regulatory subunit RPN11, putative
PF3D7_1403900	CPPED1	serine/threonine protein phosphatase CPPED1, putative
PF3D7_1404900	null	conserved Plasmodium protein, unknown function
PF3D7_1407800	PM4	plasmepsin IV
PF3D7_1408000	PMII	plasmepsin II
PF3D7_1408100	PMIII	plasmepsin III
PF3D7_1408600	null	40S ribosomal protein S8e, putative
PF3D7_1410200	CTPS	CTP synthase
PF3D7_1410400	RAP1	rhoptry-associated protein 1
PF3D7_1410600	eIF2gamma	eukaryotic translation initiation factor 2 subunit gamma, putative
PF3D7_1412500	ACT2	actin II
PF3D7_1414000	RPN13	26S proteasome regulatory subunit RPN13, putative
PF3D7_1416500	GDH1	NADP-specific glutamate dehydrogenase
PF3D7_1416900	null	prefoldin subunit 2, putative
PF3D7_1417800	MCM2	DNA replication licensing factor MCM2
PF3D7_1420400	GlyRS	glycine--tRNA ligase
PF3D7_1420700	P113	surface protein P113
PF3D7_1423700	null	conserved Plasmodium protein, unknown function
PF3D7_1426100	BTF3	transcription factor BTF3, putative
PF3D7_1427900	null	leucine-rich repeat protein
PF3D7_1434200	CAM	calmodulin
PF3D7_1434300	HOP	Hsp70/Hsp90 organizing protein
PF3D7_1434800	null	mitochondrial acidic protein MAM33, putative
PF3D7_1436000	GPI	glucose-6-phosphate isomerase
PF3D7_1436300	PTEX150	translocon component PTEX150
PF3D7_1437200	null	ribonucleoside-diphosphate reductase large subunit, putative
PF3D7_1438900	Trx-Px1	thioredoxin peroxidase 1
PF3D7_1439900	TIM	triosephosphate isomerase
PF3D7_1442300	tRIP	tRNA import protein tRIP
PF3D7_1443900	HSP90	heat shock protein 90, putative
PF3D7_1444800	FBPA	fructose-bisphosphate aldolase
PF3D7_1446200	LAP	M17 leucyl aminopeptidase
PF3D7_1446600	CEN2	centrin-2
PF3D7_1451100	eEF2	elongation factor 2
PF3D7_1453800	GluPho	glucose-6-phosphate dehydrogenase-6-phosphogluconolactonase
PF3D7_1454400	APP	aminopeptidase P
PF3D7_1454700	6PGD	6-phosphogluconate dehydrogenase, decarboxylating
PF3D7_1457200	TRX1	thioredoxin 1
PF3D7_1457300	null	MA3 domain-containing protein, putative
PF3D7_1460400	UCHL3	ubiquitin carboxyl-terminal hydrolase isozyme L3
PF3D7_1462800	GAPDH	glyceraldehyde-3-phosphate dehydrogenase
PF3D7_1466300	RPN2	26S proteasome regulatory subunit RPN2, putative
PF3D7_1466900	null	conserved Plasmodium protein, unknown function
PF3D7_1468100	null	MORC family protein, putative
PF3D7_1468700	eIF4A	eukaryotic initiation factor 4A
PF3D7_1473200	null	DnaJ protein, putative
PF3D7_1474800	null	proteasome subunit alpha type-1, putative

## Sheet: Palmitoylation
PlasmoDB ID	Gene Name or Symbol	Product Description
PF3D7_0103200	NT4	nucleoside transporter 4
PF3D7_0103900	PIESP15	parasite-infected erythrocyte surface protein
PF3D7_0105200	null	heptatricopeptide repeat and RAP domain-containing protein, putative
PF3D7_0106800	RAB5c	ras-related protein Rab-5C
PF3D7_0113900	CBP1	CX3CL1-binding protein 1
PF3D7_0202000	KAHRP	knob-associated histidine-rich protein
PF3D7_0202200	PTP1	EMP1-trafficking protein
PF3D7_0204700	HT1	hexose transporter
PF3D7_0205900	RPN1	26S proteasome regulatory subunit RPN1, putative
PF3D7_0207600	SERA5	serine repeat antigen 5
PF3D7_0208800	null	conserved Plasmodium protein, unknown function
PF3D7_0210200	null	conserved Plasmodium protein, unknown function
PF3D7_0211800	AsnRS	asparagine--tRNA ligase
PF3D7_0212400	null	conserved Plasmodium membrane protein, unknown function
PF3D7_0212500	null	conserved Plasmodium protein, unknown function
PF3D7_0213100	SIS1	protein SIS1
PF3D7_0217500	CDPK1	calcium-dependent protein kinase 1
PF3D7_0218500	SNRPD2	small nuclear ribonucleoprotein Sm D2, putative
PF3D7_0303700	BCKDH-E2	lipoamide acyltransferase component of branched-chain alpha-keto acid dehydrogenase complex
PF3D7_0305600	APE1	DNA-(apurinic or apyrimidinic site) lyase, putative
PF3D7_0306400	null	FAD-dependent glycerol-3-phosphate dehydrogenase, putative
PF3D7_0306900	null	40S ribosomal protein S23, putative
PF3D7_0308200	CCT7	T-complex protein 1 subunit eta
PF3D7_0308600	PRPF19	pre-mRNA-processing factor 19, putative
PF3D7_0309600	PfP2	60S acidic ribosomal protein P2
PF3D7_0316600	FNT	formate-nitrite transporter
PF3D7_0316700	YOP1	protein YOP1, putative
PF3D7_0317000	null	proteasome subunit alpha type-3, putative
PF3D7_0317600	RPS11	40S ribosomal protein S11, putative
PF3D7_0318100	STOML	stomatin-like protein, putative
PF3D7_0319700	ABCI3	ABC transporter I family member 1, putative
PF3D7_0320700	SPC25	signal peptidase complex subunit 2
PF3D7_0320800	DOZI	ATP-dependent RNA helicase DDX6
PF3D7_0322000	CYP19A	peptidyl-prolyl cis-trans isomerase
PF3D7_0405600	null	TMEM33 domain-containing protein, putative
PF3D7_0406100	null	V-type proton ATPase subunit B
PF3D7_0413500	PGM2	phosphoglucomutase-2
PF3D7_0417300	null	LETM1-like protein, putative
PF3D7_0418500	BET3	trafficking protein particle complex subunit 3, putative
PF3D7_0422100	null	transmembrane emp24 domain-containing protein, putative
PF3D7_0423500	GAPM2	glideosome associated protein with multiple membrane spans 2
PF3D7_0501000	null	Plasmodium exported protein, unknown function
PF3D7_0501200	PIESP2	parasite-infected erythrocyte surface protein
PF3D7_0501500	RAP3	rhoptry-associated protein 3
PF3D7_0501600	RAP2	rhoptry-associated protein 2
PF3D7_0503400	ADF1	actin-depolymerizing factor 1
PF3D7_0504600	BCKDHB	2-oxoisovalerate dehydrogenase subunit beta, mitochondrial, putative
PF3D7_0508000	P38	6-cysteine protein
PF3D7_0513300	PNP	purine nucleoside phosphorylase
PF3D7_0513600	null	deoxyribodipyrimidine photo-lyase, putative
PF3D7_0515700	GAP40	glideosome-associated protein 40, putative
PF3D7_0517000	null	60S ribosomal protein L12, putative
PF3D7_0520400	null	single-stranded DNA-binding protein, putative
PF3D7_0520900	SAHH	adenosylhomocysteinase
PF3D7_0522600	null	magnesium transporter NIPA, putative
PF3D7_0523000	MDR1	multidrug resistance protein 1
PF3D7_0523100	null	mitochondrial-processing peptidase subunit alpha, putative
PF3D7_0529000	null	conserved Plasmodium protein, unknown function
PF3D7_0606800	VFT1	VFT protein
PF3D7_0607400	null	G-protein associated signal transduction protein, putative
PF3D7_0608700	CCT6	T-complex protein 1 subunit zeta
PF3D7_0608800	OAT	ornithine aminotransferase
PF3D7_0617000	TOM40	mitochondrial import receptor subunit TOM40, putative
PF3D7_0617200	null	BFR1 domain-containing protein, putative
PF3D7_0617800	H2A	histone H2A
PF3D7_0617900	H3.3	histone H3 variant
PF3D7_0619400	null	cell division cycle protein 48 homologue, putative
PF3D7_0621200	PDX1	pyridoxine biosynthesis protein PDX1
PF3D7_0626100	null	oxidoreductase, short-chain dehydrogenase family, putative
PF3D7_0626700	null	ATPase
PF3D7_0626800	PyrK	pyruvate kinase
PF3D7_0627500	DJ1	protein DJ-1
PF3D7_0628300	CEPT	choline/ethanolaminephosphotransferase, putative
PF3D7_0629200	null	DnaJ protein, putative
PF3D7_0703900	null	conserved Plasmodium membrane protein, unknown function
PF3D7_0705400	MCM7	DNA replication licensing factor MCM7
PF3D7_0708400	HSP90	heat shock protein 90
PF3D7_0708800	HSP110c	heat shock protein 110
PF3D7_0709000	CRT	chloroquine resistance transporter
PF3D7_0711000	CDC48	AAA family ATPase, CDC48 subfamily
PF3D7_0716800	EIF3I	eukaryotic translation initiation factor 3 subunit I, putative
PF3D7_0719600	null	60S ribosomal protein L11a, putative
PF3D7_0720400	AIF	apoptosis-inducing factor, putative
PF3D7_0721600	null	40S ribosomal protein S5, putative
PF3D7_0727200	NFS1	cysteine desulfurase IscS, putative
PF3D7_0729200	AOP	1-cys peroxiredoxin
PF3D7_0730400	IMP2	IMP1-like protein, putative
PF3D7_0802200	1-CysPxn	1-cys peroxiredoxin
PF3D7_0804500	null	conserved Plasmodium membrane protein, unknown function
PF3D7_0806800	null	V-type proton ATPase subunit a, putative
PF3D7_0807300	RAB18	ras-related protein Rab-18
PF3D7_0807900	TyrRS	tyrosine--tRNA ligase
PF3D7_0810300	PPM5	protein phosphatase PPM5, putative
PF3D7_0810800	PPPK-DHPS	hydroxymethyldihydropterin pyrophosphokinase-dihydropteroate synthase
PF3D7_0811200	EMC1	ER membrane protein complex subunit 1, putative
PF3D7_0811600	null	conserved protein, unknown function
PF3D7_0812100	null	proteasome activator complex subunit 4, putative
PF3D7_0813400	null	conserved protein, unknown function
PF3D7_0816200	VPS2	vacuolar protein sorting-associated protein 2, putative
PF3D7_0818200	14-3-3I	14-3-3 protein
PF3D7_0818900	HSP70	heat shock protein 70
PF3D7_0819600	null	conserved protein, unknown function
PF3D7_0820700	KDH	2-oxoglutarate dehydrogenase E1 component
PF3D7_0823800	null	DnaJ protein, putative
PF3D7_0823900	DTC	dicarboxylate/tricarboxylate carrier
PF3D7_0824400	NT2	nucleoside transporter 2
PF3D7_0827900	PDI8	protein disulfide-isomerase
PF3D7_0828500	null	translation initiation factor eIF-2B subunit alpha, putative
PF3D7_0828800	GAMA	GPI-anchored micronemal antigen
PF3D7_0831600	CLAG8	cytoadherence linked asexual protein 8
PF3D7_0904800	RPA1	replication protein A1, small fragment
PF3D7_0904900	CuTP	copper-transporting ATPase
PF3D7_0905100	NUP221	nucleoporin NUP221, putative
PF3D7_0905400	RhopH3	high molecular weight rhoptry protein 3
PF3D7_0910300	null	conserved protein, unknown function
PF3D7_0910900	null	DNA primase large subunit, putative
PF3D7_0912400	null	alkaline phosphatase, putative
PF3D7_0914200	null	phospholipid or glycerol acyltransferase, putative
PF3D7_0914700	MFR4	major facilitator superfamily-related transporter, putative
PF3D7_0915000	NDH2	type II NADH:ubiquinone oxidoreductase
PF3D7_0916400	null	conserved Plasmodium protein, unknown function
PF3D7_0917600	PRP43	pre-mRNA-splicing factor ATP-dependent RNA helicase PRP43, putative
PF3D7_0917900	BIP	heat shock protein 70
PF3D7_0918000	GAP50	glideosome-associated protein 50
PF3D7_0919100	null	DnaJ protein, putative
PF3D7_0920800	IMPDH	inosine-5'-monophosphate dehydrogenase
PF3D7_0922200	SAMS	S-adenosylmethionine synthetase
PF3D7_0922500	PGK	phosphoglycerate kinase
PF3D7_0923000	RPB3	DNA-directed RNA polymerase II subunit RPB3, putative
PF3D7_0924700	SF3A3	splicing factor 3A subunit 3, putative
PF3D7_0925900	PV5	parasitophorous vacuolar protein 5, putative
PF3D7_0929400	RhopH2	high molecular weight rhoptry protein 2
PF3D7_0930300	MSP1	merozoite surface protein 1
PF3D7_0934500	null	V-type proton ATPase subunit E, putative
PF3D7_0936800	null	Plasmodium exported protein (PHISTc), unknown function
PF3D7_1002900	null	conserved Plasmodium protein, unknown function
PF3D7_1005500	UPF1	regulator of nonsense transcripts 1, putative
PF3D7_1006800	GBP2	G-strand-binding protein 2, putative
PF3D7_1007900	EIF3D	eukaryotic translation initiation factor 3 subunit D, putative
PF3D7_1008700	null	tubulin beta chain
PF3D7_1008900	AK1	adenylate kinase
PF3D7_1010700	null	dolichyl-phosphate-mannose--protein mannosyltransferase, putative
PF3D7_1011000	ISP1	inner membrane complex sub-compartment protein 1
PF3D7_1011500	null	conserved protein, unknown function
PF3D7_1012400	HGPRT	hypoxanthine-guanine phosphoribosyltransferase
PF3D7_1012600	GMPS	GMP synthase [glutamine-hydrolyzing]
PF3D7_1012900	ATG18	autophagy-related protein 18
PF3D7_1013300	null	conserved Plasmodium protein, unknown function
PF3D7_1015600	HSP60	heat shock protein 60
PF3D7_1015900	ENO	enolase
PF3D7_1016300	GBP130	GBP130 protein
PF3D7_1018300	null	peptidase, putative
PF3D7_1019400	null	60S ribosomal protein L30e, putative
PF3D7_1020900	ARF1	ADP-ribosylation factor
PF3D7_1022700	null	phospholipid scramblase, putative
PF3D7_1027800	RPL3	60S ribosomal protein L3
PF3D7_1029600	ADA	adenosine deaminase
PF3D7_1033200	ETRAMP10.2	early transcribed membrane protein 10.2
PF3D7_1037100	PyKII	pyruvate kinase 2
PF3D7_1037300	ADT	ADP/ATP transporter on adenylate translocase
PF3D7_1104100	SYN13	syntaxin, Qa-SNARE family
PF3D7_1104400	Trx-mero	thioredoxin-like mero protein
PF3D7_1105400	RPS4	40S ribosomal protein S4, putative
PF3D7_1105700	RTCB	tRNA-splicing ligase RtcB, putative
PF3D7_1105800	null	conserved Apicomplexan protein, unknown function
PF3D7_1106000	RUVB2	RuvB-like helicase 2
PF3D7_1107400	RAD51	DNA repair protein RAD51
PF3D7_1108500	null	succinyl-CoA synthetase alpha subunit, putative
PF3D7_1108700	Pfj2	heat shock protein J2
PF3D7_1113100	PRL	protein tyrosine phosphatase
PF3D7_1115400	FP3	cysteine proteinase falcipain 3
PF3D7_1115600	CYP19B	peptidyl-prolyl cis-trans isomerase
PF3D7_1116500	FT2	folate transporter 2
PF3D7_1117300	null	conserved protein, unknown function
PF3D7_1117700	RAN	GTP-binding nuclear protein RAN/TC4
PF3D7_1118200	null	heat shock protein 90, putative
PF3D7_1119000	null	acyl-CoA-binding protein, putative
PF3D7_1119800	ASF1	alternative splicing factor ASF-1, putative
PF3D7_1123500	GP2	golgi protein 2
PF3D7_1124000	ERO1	endoplasmic reticulum oxidoreductin, putative
PF3D7_1124600	EK	ethanolamine kinase
PF3D7_1126000	ThrRS	threonine--tRNA ligase
PF3D7_1127500	null	protein disulfide-isomerase, putative
PF3D7_1127600	null	CRAL/TRIO domain-containing protein, putative
PF3D7_1129000	SpdSyn	spermidine synthase
PF3D7_1129900	MFR5	major facilitator superfamily-related transporter, putative
PF3D7_1130200	PfP0	60S ribosomal protein P0
PF3D7_1132200	TCP1	T-complex protein 1 subunit alpha
PF3D7_1132300	null	nucleic acid binding protein, putative
PF3D7_1132800	AQP	aquaglyceroporin
PF3D7_1134000	HSP70-3	heat shock protein 70
PF3D7_1134100	PDI-11	protein disulfide-isomerase, putative
PF3D7_1135400	null	conserved Plasmodium protein, unknown function
PF3D7_1135900	null	3-oxo-5-alpha-steroid 4-dehydrogenase, putative
PF3D7_1137300	null	CLPTM1 domain-containing protein, putative
PF3D7_1137400	null	UVB-resistance protein UVR8 homologue
PF3D7_1142100	null	conserved Plasmodium protein, unknown function
PF3D7_1142600	null	60S ribosomal protein L35ae, putative
PF3D7_1148700	GEXP12	Plasmodium exported protein (PHISTc), unknown function
PF3D7_1202200	MPC	mitochondrial phosphate carrier protein
PF3D7_1203700	NAPL	nucleosome assembly protein
PF3D7_1204300	EIF5A	eukaryotic translation initiation factor 5A
PF3D7_1211400	PfJ4	heat shock protein DNAJ homologue Pfj4
PF3D7_1211700	MCM5	DNA replication licensing factor MCM5, putative
PF3D7_1211900	ATP4	non-SERCA-type Ca2+ -transporting P-ATPase
PF3D7_1212000	TPx(Gl)	glutathione peroxidase-like thioredoxin peroxidase
PF3D7_1212500	GAT	glycerol-3-phosphate 1-O-acyltransferase
PF3D7_1218500	DRPC	dynamin-like protein, putative
PF3D7_1219600	ATPase2	aminophospholipid-transporting P-ATPase
PF3D7_1222300	GRP94	endoplasmin, putative
PF3D7_1222700	GAP45	glideosome-associated protein 45
PF3D7_1223400	null	phospholipid-transporting ATPase, putative
PF3D7_1224300	PABP1	polyadenylate-binding protein 1, putative
PF3D7_1225800	UBA1	ubiquitin-activating enzyme E1
PF3D7_1229400	MIF	macrophage migration inhibitory factor
PF3D7_1229500	CCT3	T-complex protein 1 subunit gamma
PF3D7_1232100	CPN60	60 kDa chaperonin
PF3D7_1232200	LPD1	dihydrolipoyl dehydrogenase, mitochondrial
PF3D7_1235600	SHMT	serine hydroxymethyltransferase
PF3D7_1235700	null	ATP synthase subunit beta, mitochondrial
PF3D7_1237700	null	conserved protein, unknown function
PF3D7_1238800	ACS11	acyl-CoA synthetase
PF3D7_1239600	ThzK	hydroxyethylthiazole kinase
PF3D7_1246800	SRPRB	signal recognition particle receptor subunit beta, putative
PF3D7_1251300	TMK	thymidylate kinase
PF3D7_1252100	RON3	rhoptry neck protein 3
PF3D7_1302800	null	40S ribosomal protein S7, putative
PF3D7_1304100	LigI	DNA ligase I
PF3D7_1306200	null	conserved protein, unknown function
PF3D7_1308300	RPS27	40S ribosomal protein S27
PF3D7_1310500	EMC7	ER membrane protein complex subunit 7, putative
PF3D7_1310600	RAB5b	ras-related protein Rab-5B
PF3D7_1311800	M1AAP	M1-family alanyl aminopeptidase
PF3D7_1312600	BCKDHA	2-oxoisovalerate dehydrogenase subunit alpha, mitochondrial, putative
PF3D7_1314500	null	transmembrane emp24 domain-containing protein, putative
PF3D7_1317800	RPS19	40S ribosomal protein S19
PF3D7_1318800	SEC63	translocation protein SEC63, putative
PF3D7_1320000	GP1	golgi protein 1
PF3D7_1320600	RAB11a	ras-related protein Rab-11A
PF3D7_1320800	null	dihydrolipoyllysine-residue succinyltransferase component of 2-oxoglutarate dehydrogenase complex
PF3D7_1323100	null	60S ribosomal protein L6, putative
PF3D7_1323500	PMV	plasmepsin V
PF3D7_1324700	YKT6.2	SNARE protein, putative
PF3D7_1324900	LDH	L-lactate dehydrogenase
PF3D7_1325100	null	phosphoribosylpyrophosphate synthetase
PF3D7_1328100	null	proteasome subunit beta type-7, putative
PF3D7_1331300	SEC11	signal peptidase complex catalytic subunit SEC11
PF3D7_1331800	null	60S ribosomal protein L23, putative
PF3D7_1332600	APN1	DNA-(apurinic or apyrimidinic site) lyase 1
PF3D7_1333000	CPN20	20 kDa chaperonin
PF3D7_1333300	null	transmembrane emp24 domain-containing protein, putative
PF3D7_1338200	RPL6	60S ribosomal protein L6, putative
PF3D7_1338300	EF-1gamma	elongation factor 1-gamma, putative
PF3D7_1342100	IRP	aconitate hydratase
PF3D7_1342400	CK2beta2	casein kinase II beta chain
PF3D7_1343000	PMT	phosphoethanolamine N-methyltransferase
PF3D7_1343700	Kelch13	kelch protein K13
PF3D7_1344200	GRP170	endoplasmic reticulum chaperone GRP170
PF3D7_1344800	ATCase	aspartate carbamoyltransferase
PF3D7_1345100	TRX2	thioredoxin 2
PF3D7_1345700	IDH	isocitrate dehydrogenase [NADP], mitochondrial
PF3D7_1346100	SEC61A	protein transport protein SEC61 subunit alpha
PF3D7_1346400	null	VPS13 domain-containing protein, putative
PF3D7_1347500	ALBA4	DNA/RNA-binding protein Alba 4
PF3D7_1349200	null	glutamate--tRNA ligase, putative
PF3D7_1352500	null	thioredoxin-related protein, putative
PF3D7_1353200	MAHRP2	membrane associated histidine-rich protein 2
PF3D7_1353700	ROMO1	reactive oxygen species modulator 1, putative
PF3D7_1353800	null	proteasome subunit alpha type-4, putative
PF3D7_1353900	null	proteasome subunit alpha type-7, putative
PF3D7_1354400	null	V-type proton ATPase 21 kDa proteolipid subunit, putative
PF3D7_1357000	null	elongation factor 1-alpha
PF3D7_1360800	FLN	falcilysin
PF3D7_1361900	PCNA1	proliferating cell nuclear antigen 1
PF3D7_1365700	null	SNARE associated Golgi protein, putative
PF3D7_1367600	null	ribosome biogenesis protein MRT4, putative
PF3D7_1370300	MAHRP1	membrane associated histidine-rich protein 1
PF3D7_1405600	RNR	ribonucleoside-diphosphate reductase small chain, putative
PF3D7_1406800	GAPM3	glideosome associated protein with multiple membrane spans 3
PF3D7_1407100	NOP1	rRNA 2'-O-methyltransferase fibrillarin, putative
PF3D7_1407200	null	conserved Plasmodium protein, unknown function
PF3D7_1407800	PM4	plasmepsin IV
PF3D7_1407900	PMI	plasmepsin I
PF3D7_1408000	PMII	plasmepsin II
PF3D7_1408100	PMIII	plasmepsin III
PF3D7_1408600	null	40S ribosomal protein S8e, putative
PF3D7_1409400	null	conserved protein, unknown function
PF3D7_1410400	RAP1	rhoptry-associated protein 1
PF3D7_1410600	eIF2gamma	eukaryotic translation initiation factor 2 subunit gamma, putative
PF3D7_1410700	null	conserved protein, unknown function
PF3D7_1412800	NMT	glycylpeptide N-tetradecanoyltransferase
PF3D7_1413900	null	DnaJ protein, putative
PF3D7_1416500	GDH1	NADP-specific glutamate dehydrogenase
PF3D7_1417500	CBF5	H/ACA ribonucleoprotein complex subunit 4, putative
PF3D7_1419200	ATrx1	thioredoxin-like protein, putative
PF3D7_1420700	P113	surface protein P113
PF3D7_1424100	RPL5	60S ribosomal protein L5, putative
PF3D7_1426100	BTF3	transcription factor BTF3, putative
PF3D7_1429600	GEXP03	conserved Plasmodium protein, unknown function
PF3D7_1432100	null	voltage-dependent anion-selective channel protein, putative
PF3D7_1434500	null	dynein-related AAA-type ATPase, putative
PF3D7_1434800	null	mitochondrial acidic protein MAM33, putative
PF3D7_1436000	GPI	glucose-6-phosphate isomerase
PF3D7_1437200	null	ribonucleoside-diphosphate reductase large subunit, putative
PF3D7_1437900	HSP40	HSP40, subfamily A
PF3D7_1438100	SEC62	translocation protein SEC62, putative
PF3D7_1438900	Trx-Px1	thioredoxin peroxidase 1
PF3D7_1439400	null	cytochrome b-c1 complex subunit Rieske, putative
PF3D7_1439800	null	vesicle-associated membrane protein, putative
PF3D7_1439900	TIM	triosephosphate isomerase
PF3D7_1440500	null	allantoicase, putative
PF3D7_1441400	FACT-S	FACT complex subunit SSRP1, putative
PF3D7_1442300	tRIP	tRNA import protein tRIP
PF3D7_1444100	null	conserved Plasmodium protein, unknown function
PF3D7_1444300	LPAAT	1-acyl-sn-glycerol-3-phosphate acyltransferase, putative
PF3D7_1444800	FBPA	fructose-bisphosphate aldolase
PF3D7_1446200	LAP	M17 leucyl aminopeptidase
PF3D7_1446900	null	glutaminyl-peptide cyclotransferase, putative
PF3D7_1447900	MDR2	multidrug resistance protein 2
PF3D7_1451100	eEF2	elongation factor 2
PF3D7_1451800	SORTLR	sortilin
PF3D7_1452200	null	aminomethyltransferase, putative
PF3D7_1454400	APP	aminopeptidase P
PF3D7_1456800	VP1	V-type H(+)-translocating pyrophosphatase, putative
PF3D7_1457000	SPP	signal peptide peptidase
PF3D7_1458000	FP1	cysteine proteinase falcipain 1
PF3D7_1459400	null	conserved protein, unknown function
PF3D7_1460100	FCP	FYVE and coiled-coil domain-containing protein
PF3D7_1460600	ISP3	inner membrane complex sub-compartment protein 3
PF3D7_1460700	RPL27	60S ribosomal protein L27
PF3D7_1462300	null	GTP-binding protein, putative
PF3D7_1462800	GAPDH	glyceraldehyde-3-phosphate dehydrogenase
PF3D7_1468700	eIF4A	eukaryotic initiation factor 4A
PF3D7_1471100	EXP2	exported protein 2
PF3D7_1471200	SulP	inorganic anion exchanger, inorganic anion antiporter
PF3D7_1471400	null	diacylglycerol kinase, putative
PF3D7_1477300	Pfg14-744	Plasmodium exported protein (PHIST), unknown function

[truncated: 2 more sheets: Prenylation, Ubiquitylation]
