# Supplementary material for: Beyond phosphorylation: Putative roles of post-translational modifications in Plasmodium sexual stages
Source: Mol Biochem Parasitol. 2021 Sep;245:111406. doi: 10.1016/j.molbiopara.2021.111406 (PMC8505795; doi:10.1016/j.molbiopara.2021.111406)
Supplement: Supplementary file 6 [file mmc6.xlsx]

## Sheet: Sheet1
	Supplementary Table 3: List of PTMs identified on proteins
	All proteins from all PTMs were crossed against one another to determine potentially multiply modified proteins and their PTMs

## Sheet: PTMs
PlasmoDB ID	Product Description	Gene Name or Symbol	Number of modifications	Modifications
PF3D7_0917900	heat shock protein 70	BIP	8	Acetylation ArginineMethylation Glutathionylation Glycosylation LysineMethylation Nitrosylation Palmitoylation Ubiquitylation
PF3D7_1015900	enolase	ENO	8	Acetylation ArginineMethylation Glutathionylation Glycosylation LysineMethylation Nitrosylation Palmitoylation Ubiquitylation
PF3D7_1138500	protein phosphatase PPM2	PPM2	7	Acetylation ArginineMethylation Glutathionylation LysineMethylation Myristoylation Nitrosylation Ubiquitylation
PF3D7_0520900	adenosylhomocysteinase	SAHH	7	Acetylation ArginineMethylation Glutathionylation LysineMethylation Nitrosylation Palmitoylation Ubiquitylation
PF3D7_0626800	pyruvate kinase	PyrK	7	Acetylation ArginineMethylation Glutathionylation LysineMethylation Nitrosylation Palmitoylation Ubiquitylation
PF3D7_0708400	heat shock protein 90	HSP90	7	Acetylation ArginineMethylation Glutathionylation LysineMethylation Nitrosylation Palmitoylation Ubiquitylation
PF3D7_0818200	14-3-3 protein	14-3-3I	7	Acetylation ArginineMethylation Glutathionylation LysineMethylation Nitrosylation Palmitoylation Ubiquitylation
PF3D7_0818900	heat shock protein 70	HSP70	7	Acetylation ArginineMethylation Glutathionylation LysineMethylation Nitrosylation Palmitoylation Ubiquitylation
PF3D7_0929400	high molecular weight rhoptry protein 2	RhopH2	7	Acetylation ArginineMethylation Glutathionylation LysineMethylation Nitrosylation Palmitoylation Ubiquitylation
PF3D7_1012400	hypoxanthine-guanine phosphoribosyltransferase	HGPRT	7	Acetylation ArginineMethylation Glutathionylation LysineMethylation Nitrosylation Palmitoylation Ubiquitylation
PF3D7_1117700	GTP-binding nuclear protein RAN/TC4	RAN	7	Acetylation ArginineMethylation Glutathionylation LysineMethylation Nitrosylation Palmitoylation Ubiquitylation
PF3D7_1130200	60S ribosomal protein P0	PfP0	7	Acetylation ArginineMethylation Glutathionylation LysineMethylation Nitrosylation Palmitoylation Ubiquitylation
PF3D7_1324900	L-lactate dehydrogenase	LDH	7	Acetylation ArginineMethylation Glutathionylation LysineMethylation Nitrosylation Palmitoylation Ubiquitylation
PF3D7_1361900	proliferating cell nuclear antigen 1	PCNA1	7	Acetylation ArginineMethylation Glutathionylation LysineMethylation Nitrosylation Palmitoylation Ubiquitylation
PF3D7_1451100	elongation factor 2	eEF2	7	Acetylation ArginineMethylation Glutathionylation LysineMethylation Nitrosylation Palmitoylation Ubiquitylation
PF3D7_1462800	glyceraldehyde-3-phosphate dehydrogenase	GAPDH	7	Acetylation ArginineMethylation Glutathionylation LysineMethylation Nitrosylation Palmitoylation Ubiquitylation
PF3D7_0322000	peptidyl-prolyl cis-trans isomerase	CYP19A	7	ArginineMethylation Glutathionylation LysineMethylation Nitrosylation Palmitoylation Prenylation Ubiquitylation
PF3D7_0608800	ornithine aminotransferase	OAT	7	Acetylation ArginineMethylation Glutathionylation Glycosylation Nitrosylation Palmitoylation Ubiquitylation
PF3D7_0922500	phosphoglycerate kinase	PGK	7	Acetylation ArginineMethylation Glutathionylation Glycosylation Nitrosylation Palmitoylation Ubiquitylation
PF3D7_1444800	fructose-bisphosphate aldolase	FBPA	7	Acetylation ArginineMethylation Glycosylation LysineMethylation Nitrosylation Palmitoylation Ubiquitylation
PF3D7_1010700	dolichyl-phosphate-mannose--protein mannosyltransferase, putative	null	6	Acetylation ArginineMethylation Glutathionylation LysineMethylation Nitrosylation Palmitoylation
PF3D7_1134000	heat shock protein 70	HSP70-3	6	Acetylation ArginineMethylation Glutathionylation LysineMethylation Nitrosylation Palmitoylation
PF3D7_1222300	endoplasmin, putative	GRP94	6	Acetylation ArginineMethylation Glutathionylation LysineMethylation Nitrosylation Palmitoylation
PF3D7_1338300	elongation factor 1-gamma, putative	EF-1gamma	6	Acetylation ArginineMethylation Glutathionylation LysineMethylation Nitrosylation Palmitoylation
PF3D7_1347500	DNA/RNA-binding protein Alba 4	ALBA4	6	Acetylation ArginineMethylation Glutathionylation LysineMethylation Nitrosylation Palmitoylation
PF3D7_1410600	eukaryotic translation initiation factor 2 subunit gamma, putative	eIF2gamma	6	Acetylation ArginineMethylation Glutathionylation LysineMethylation Nitrosylation Palmitoylation
PF3D7_0419600	ran-specific GTPase-activating protein 1, putative	RANBP1	6	Acetylation ArginineMethylation Glutathionylation LysineMethylation Nitrosylation Ubiquitylation
PF3D7_0525100	acyl-CoA synthetase	ACS10	6	Acetylation ArginineMethylation Glutathionylation LysineMethylation Nitrosylation Ubiquitylation
PF3D7_0813300	conserved protein, unknown function	null	6	Acetylation ArginineMethylation Glutathionylation LysineMethylation Nitrosylation Ubiquitylation
PF3D7_1238800	acyl-CoA synthetase	ACS11	6	Acetylation ArginineMethylation Glutathionylation LysineMethylation Palmitoylation Ubiquitylation
PF3D7_1223100	cAMP-dependent protein kinase regulatory subunit	PKAr	6	Acetylation ArginineMethylation Glutathionylation Myristoylation Nitrosylation Ubiquitylation
PF3D7_0309600	60S acidic ribosomal protein P2	PfP2	6	Acetylation ArginineMethylation Glutathionylation Nitrosylation Palmitoylation Ubiquitylation
PF3D7_0517000	60S ribosomal protein L12, putative	null	6	Acetylation ArginineMethylation Glutathionylation Nitrosylation Palmitoylation Ubiquitylation
PF3D7_0621200	pyridoxine biosynthesis protein PDX1	PDX1	6	Acetylation ArginineMethylation Glutathionylation Nitrosylation Palmitoylation Ubiquitylation
PF3D7_0708800	heat shock protein 110	HSP110c	6	Acetylation ArginineMethylation Glutathionylation Nitrosylation Palmitoylation Ubiquitylation
PF3D7_0922200	S-adenosylmethionine synthetase	SAMS	6	Acetylation ArginineMethylation Glutathionylation Nitrosylation Palmitoylation Ubiquitylation
PF3D7_0925900	parasitophorous vacuolar protein 5, putative	PV5	6	Acetylation ArginineMethylation Glutathionylation Nitrosylation Palmitoylation Ubiquitylation
PF3D7_1029600	adenosine deaminase	ADA	6	Acetylation ArginineMethylation Glutathionylation Nitrosylation Palmitoylation Ubiquitylation
PF3D7_1124600	ethanolamine kinase	EK	6	Acetylation ArginineMethylation Glutathionylation Nitrosylation Palmitoylation Ubiquitylation
PF3D7_1224300	polyadenylate-binding protein 1, putative	PABP1	6	Acetylation ArginineMethylation Glutathionylation Nitrosylation Palmitoylation Ubiquitylation
PF3D7_1235600	serine hydroxymethyltransferase	SHMT	6	Acetylation ArginineMethylation Glutathionylation Nitrosylation Palmitoylation Ubiquitylation
PF3D7_1343000	phosphoethanolamine N-methyltransferase	PMT	6	Acetylation ArginineMethylation Glutathionylation Nitrosylation Palmitoylation Ubiquitylation
PF3D7_1407800	plasmepsin IV	PM4	6	Acetylation ArginineMethylation Glutathionylation Nitrosylation Palmitoylation Ubiquitylation
PF3D7_1410400	rhoptry-associated protein 1	RAP1	6	Acetylation ArginineMethylation Glutathionylation Nitrosylation Palmitoylation Ubiquitylation
PF3D7_1439900	triosephosphate isomerase	TIM	6	Acetylation ArginineMethylation Glutathionylation Nitrosylation Palmitoylation Ubiquitylation
PF3D7_1454400	aminopeptidase P	APP	6	Acetylation ArginineMethylation Glutathionylation Nitrosylation Palmitoylation Ubiquitylation
PF3D7_1468700	eukaryotic initiation factor 4A	eIF4A	6	Acetylation ArginineMethylation Glutathionylation Nitrosylation Palmitoylation Ubiquitylation
PF3D7_1320600	ras-related protein Rab-11A	RAB11a	6	Acetylation ArginineMethylation Glutathionylation Palmitoylation Prenylation Ubiquitylation
PF3D7_0930300	merozoite surface protein 1	MSP1	6	Acetylation ArginineMethylation GPI Glutathionylation Nitrosylation Palmitoylation
PF3D7_1016300	GBP130 protein	GBP130	6	ArginineMethylation Glutathionylation LysineMethylation Nitrosylation Palmitoylation Ubiquitylation
PF3D7_0807300	ras-related protein Rab-18	RAB18	6	ArginineMethylation Glutathionylation Nitrosylation Palmitoylation Prenylation Ubiquitylation
PF3D7_0624000	hexokinase	HK	6	Acetylation ArginineMethylation Glutathionylation Glycosylation Nitrosylation Ubiquitylation
PF3D7_1246200	actin I	ACT1	6	Acetylation ArginineMethylation Glutathionylation Glycosylation Nitrosylation Ubiquitylation
PF3D7_1107300	polyadenylate-binding protein-interacting protein 1, putative	PAIP1	5	Acetylation ArginineMethylation Glutathionylation LysineMethylation Nitrosylation
PF3D7_1118300	insulinase, putative	null	5	Acetylation ArginineMethylation Glutathionylation LysineMethylation Nitrosylation
PF3D7_1027800	60S ribosomal protein L3	RPL3	5	Acetylation ArginineMethylation Glutathionylation LysineMethylation Palmitoylation
PF3D7_0207600	serine repeat antigen 5	SERA5	5	Acetylation ArginineMethylation Glutathionylation Nitrosylation Palmitoylation
PF3D7_0513300	purine nucleoside phosphorylase	PNP	5	Acetylation ArginineMethylation Glutathionylation Nitrosylation Palmitoylation
PF3D7_0813400	conserved protein, unknown function	null	5	Acetylation ArginineMethylation Glutathionylation Nitrosylation Palmitoylation
PF3D7_0905400	high molecular weight rhoptry protein 3	RhopH3	5	Acetylation ArginineMethylation Glutathionylation Nitrosylation Palmitoylation
PF3D7_1007900	eukaryotic translation initiation factor 3 subunit D, putative	EIF3D	5	Acetylation ArginineMethylation Glutathionylation Nitrosylation Palmitoylation
PF3D7_1015600	heat shock protein 60	HSP60	5	Acetylation ArginineMethylation Glutathionylation Nitrosylation Palmitoylation
PF3D7_1235700	ATP synthase subunit beta, mitochondrial	null	5	Acetylation ArginineMethylation Glutathionylation Nitrosylation Palmitoylation
PF3D7_1311800	M1-family alanyl aminopeptidase	M1AAP	5	Acetylation ArginineMethylation Glutathionylation Nitrosylation Palmitoylation
PF3D7_1344200	endoplasmic reticulum chaperone GRP170	GRP170	5	Acetylation ArginineMethylation Glutathionylation Nitrosylation Palmitoylation
PF3D7_1360800	falcilysin	FLN	5	Acetylation ArginineMethylation Glutathionylation Nitrosylation Palmitoylation
PF3D7_1436000	glucose-6-phosphate isomerase	GPI	5	Acetylation ArginineMethylation Glutathionylation Nitrosylation Palmitoylation
PF3D7_1442300	tRNA import protein tRIP	tRIP	5	Acetylation ArginineMethylation Glutathionylation Nitrosylation Palmitoylation
PF3D7_1446200	M17 leucyl aminopeptidase	LAP	5	Acetylation ArginineMethylation Glutathionylation Nitrosylation Palmitoylation
PF3D7_0320900	histone H2A.Z	H2A.Z	5	Acetylation ArginineMethylation Glutathionylation Nitrosylation Ubiquitylation
PF3D7_0527500	Hsc70-interacting protein	HIP	5	Acetylation ArginineMethylation Glutathionylation Nitrosylation Ubiquitylation
PF3D7_0801800	mannose-6-phosphate isomerase, putative	null	5	Acetylation ArginineMethylation Glutathionylation Nitrosylation Ubiquitylation
PF3D7_0826700	receptor for activated c kinase	RACK1	5	Acetylation ArginineMethylation Glutathionylation Nitrosylation Ubiquitylation
PF3D7_0913200	elongation factor 1-beta	EF-1beta	5	Acetylation ArginineMethylation Glutathionylation Nitrosylation Ubiquitylation
PF3D7_0915400	ATP-dependent 6-phosphofructokinase	PFK9	5	Acetylation ArginineMethylation Glutathionylation Nitrosylation Ubiquitylation
PF3D7_1011800	PRE-binding protein	PREBP	5	Acetylation ArginineMethylation Glutathionylation Nitrosylation Ubiquitylation
PF3D7_1027300	peroxiredoxin	nPrx	5	Acetylation ArginineMethylation Glutathionylation Nitrosylation Ubiquitylation
PF3D7_1036900	conserved Plasmodium protein, unknown function	null	5	Acetylation ArginineMethylation Glutathionylation Nitrosylation Ubiquitylation
PF3D7_1105000	histone H4	H4	5	Acetylation ArginineMethylation Glutathionylation Nitrosylation Ubiquitylation
PF3D7_1110400	RNA-binding protein, putative	null	5	Acetylation ArginineMethylation Glutathionylation Nitrosylation Ubiquitylation
PF3D7_1120100	phosphoglycerate mutase, putative	PGM1	5	Acetylation ArginineMethylation Glutathionylation Nitrosylation Ubiquitylation
PF3D7_1144000	40S ribosomal protein S21	RPS21	5	Acetylation ArginineMethylation Glutathionylation Nitrosylation Ubiquitylation
PF3D7_1434200	calmodulin	CAM	5	Acetylation ArginineMethylation Glutathionylation Nitrosylation Ubiquitylation
PF3D7_1434300	Hsp70/Hsp90 organizing protein	HOP	5	Acetylation ArginineMethylation Glutathionylation Nitrosylation Ubiquitylation
PF3D7_1436300	translocon component PTEX150	PTEX150	5	Acetylation ArginineMethylation Glutathionylation Nitrosylation Ubiquitylation
PF3D7_1468100	MORC family protein, putative	null	5	Acetylation ArginineMethylation Glutathionylation Nitrosylation Ubiquitylation
PF3D7_0523000	multidrug resistance protein 1	MDR1	5	Acetylation ArginineMethylation Glutathionylation Palmitoylation Ubiquitylation
PF3D7_1211900	non-SERCA-type Ca2+ -transporting P-ATPase	ATP4	5	Acetylation ArginineMethylation Glutathionylation Palmitoylation Ubiquitylation
PF3D7_1352500	thioredoxin-related protein, putative	null	5	Acetylation ArginineMethylation Glutathionylation Palmitoylation Ubiquitylation
PF3D7_1118200	heat shock protein 90, putative	null	5	Acetylation ArginineMethylation LysineMethylation Nitrosylation Palmitoylation
PF3D7_1426100	transcription factor BTF3, putative	BTF3	5	Acetylation ArginineMethylation LysineMethylation Nitrosylation Palmitoylation
PF3D7_0209800	ATP-dependent RNA helicase UAP56	UAP56	5	Acetylation ArginineMethylation LysineMethylation Nitrosylation Ubiquitylation
PF3D7_1302800	40S ribosomal protein S7, putative	null	5	Acetylation ArginineMethylation LysineMethylation Palmitoylation Ubiquitylation
PF3D7_0217500	calcium-dependent protein kinase 1	CDPK1	5	Acetylation ArginineMethylation Myristoylation Palmitoylation Ubiquitylation
PF3D7_1012600	GMP synthase [glutamine-hydrolyzing]	GMPS	5	Acetylation ArginineMethylation Nitrosylation Palmitoylation Ubiquitylation
PF3D7_1437900	HSP40, subfamily A	HSP40	5	Acetylation ArginineMethylation Palmitoylation Prenylation Ubiquitylation
PF3D7_1023900	chromodomain-helicase-DNA-binding protein 1 homolog, putative	CHD1	5	Acetylation Glutathionylation LysineMethylation Nitrosylation Ubiquitylation
PF3D7_0617200	BFR1 domain-containing protein, putative	null	5	Acetylation Glutathionylation Nitrosylation Palmitoylation Ubiquitylation
PF3D7_0904800	replication protein A1, small fragment	RPA1	5	Acetylation Glutathionylation Nitrosylation Palmitoylation Ubiquitylation
PF3D7_0903200	ras-related protein RAB7	RAB7	5	Acetylation Glutathionylation Nitrosylation Prenylation Ubiquitylation
PF3D7_1434800	mitochondrial acidic protein MAM33, putative	null	5	ArginineMethylation Glutathionylation LysineMethylation Nitrosylation Palmitoylation
PF3D7_0814200	DNA/RNA-binding protein Alba 1	ALBA1	5	ArginineMethylation Glutathionylation LysineMethylation Nitrosylation Ubiquitylation
PF3D7_1471100	exported protein 2	EXP2	5	ArginineMethylation Glutathionylation LysineMethylation Palmitoylation Ubiquitylation
PF3D7_1020900	ADP-ribosylation factor	ARF1	5	ArginineMethylation Glutathionylation Myristoylation Palmitoylation Ubiquitylation
PF3D7_0619400	cell division cycle protein 48 homologue, putative	null	5	ArginineMethylation Glutathionylation Nitrosylation Palmitoylation Ubiquitylation
PF3D7_0627500	protein DJ-1	DJ1	5	ArginineMethylation Glutathionylation Nitrosylation Palmitoylation Ubiquitylation
PF3D7_0716800	eukaryotic translation initiation factor 3 subunit I, putative	EIF3I	5	ArginineMethylation Glutathionylation Nitrosylation Palmitoylation Ubiquitylation
PF3D7_0802200	1-cys peroxiredoxin	1-CysPxn	5	ArginineMethylation Glutathionylation Nitrosylation Palmitoylation Ubiquitylation
PF3D7_0920800	inosine-5'-monophosphate dehydrogenase	IMPDH	5	ArginineMethylation Glutathionylation Nitrosylation Palmitoylation Ubiquitylation
PF3D7_1115400	cysteine proteinase falcipain 3	FP3	5	ArginineMethylation Glutathionylation Nitrosylation Palmitoylation Ubiquitylation
PF3D7_1115600	peptidyl-prolyl cis-trans isomerase	CYP19B	5	ArginineMethylation Glutathionylation Nitrosylation Palmitoylation Ubiquitylation
PF3D7_1203700	nucleosome assembly protein	NAPL	5	ArginineMethylation Glutathionylation Nitrosylation Palmitoylation Ubiquitylation
PF3D7_1229400	macrophage migration inhibitory factor	MIF	5	ArginineMethylation Glutathionylation Nitrosylation Palmitoylation Ubiquitylation
PF3D7_1408000	plasmepsin II	PMII	5	ArginineMethylation Glutathionylation Nitrosylation Palmitoylation Ubiquitylation
PF3D7_1438900	thioredoxin peroxidase 1	Trx-Px1	5	ArginineMethylation Glutathionylation Nitrosylation Palmitoylation Ubiquitylation
PF3D7_1420700	surface protein P113	P113	5	ArginineMethylation GPI Glutathionylation Nitrosylation Palmitoylation
PF3D7_1232100	60 kDa chaperonin	CPN60	5	Acetylation ArginineMethylation Glutathionylation Glycosylation Palmitoylation
PF3D7_1103700	casein kinase II beta chain	CK2beta1	4	Acetylation ArginineMethylation Glutathionylation LysineMethylation
PF3D7_1428300	proliferation-associated protein 2g4, putative	null	4	Acetylation ArginineMethylation Glutathionylation LysineMethylation
PF3D7_0604500	GYF domain-containing protein, putative	null	4	Acetylation ArginineMethylation Glutathionylation Nitrosylation
PF3D7_0621800	nascent polypeptide-associated complex subunit alpha, putative	null	4	Acetylation ArginineMethylation Glutathionylation Nitrosylation
PF3D7_0721100	conserved protein, unknown function	null	4	Acetylation ArginineMethylation Glutathionylation Nitrosylation
PF3D7_0823200	RNA-binding protein, putative	null	4	Acetylation ArginineMethylation Glutathionylation Nitrosylation
PF3D7_1108600	endoplasmic reticulum-resident calcium binding protein	ERC	4	Acetylation ArginineMethylation Glutathionylation Nitrosylation
PF3D7_1124700	GrpE protein homolog, mitochondrial, putative	MGE1	4	Acetylation ArginineMethylation Glutathionylation Nitrosylation
PF3D7_1129100	parasitophorous vacuolar protein 1	PV1	4	Acetylation ArginineMethylation Glutathionylation Nitrosylation
PF3D7_1308200	carbamoyl phosphate synthetase	cpsSII	4	Acetylation ArginineMethylation Glutathionylation Nitrosylation
PF3D7_1366900	conserved protein, unknown function	null	4	Acetylation ArginineMethylation Glutathionylation Nitrosylation
PF3D7_1427900	leucine-rich repeat protein	null	4	Acetylation ArginineMethylation Glutathionylation Nitrosylation
PF3D7_1443900	heat shock protein 90, putative	HSP90	4	Acetylation ArginineMethylation Glutathionylation Nitrosylation
PF3D7_1446600	centrin-2	CEN2	4	Acetylation ArginineMethylation Glutathionylation Nitrosylation
PF3D7_0211800	asparagine--tRNA ligase	AsnRS	4	Acetylation ArginineMethylation Glutathionylation Palmitoylation
PF3D7_1325100	phosphoribosylpyrophosphate synthetase	null	4	Acetylation ArginineMethylation Glutathionylation Palmitoylation
PF3D7_1328100	proteasome subunit beta type-7, putative	null	4	Acetylation ArginineMethylation Glutathionylation Palmitoylation
PF3D7_1345700	isocitrate dehydrogenase [NADP], mitochondrial	IDH	4	Acetylation ArginineMethylation Glutathionylation Palmitoylation
PF3D7_1353800	proteasome subunit alpha type-4, putative	null	4	Acetylation ArginineMethylation Glutathionylation Palmitoylation
PF3D7_0422400	40S ribosomal protein S19	RPS19	4	Acetylation ArginineMethylation Glutathionylation Ubiquitylation
PF3D7_0424600	Plasmodium exported protein (PHISTb)	null	4	Acetylation ArginineMethylation Glutathionylation Ubiquitylation
PF3D7_0714000	histone H2B variant	H2B.Z	4	Acetylation ArginineMethylation Glutathionylation Ubiquitylation
PF3D7_0803800	proteasome subunit beta type-4	null	4	Acetylation ArginineMethylation Glutathionylation Ubiquitylation
PF3D7_0817500	histidine triad nucleotide-binding protein 1	HINT1	4	Acetylation ArginineMethylation Glutathionylation Ubiquitylation
PF3D7_0821400	conserved Plasmodium protein, unknown function	null	4	Acetylation ArginineMethylation Glutathionylation Ubiquitylation
PF3D7_0826100	HECT-like E3 ubiquitin ligase, putative	HEUL	4	Acetylation ArginineMethylation Glutathionylation Ubiquitylation
PF3D7_1105100	histone H2B	H2B	4	Acetylation ArginineMethylation Glutathionylation Ubiquitylation
PF3D7_1121600	exported protein 1	EXP1	4	Acetylation ArginineMethylation Glutathionylation Ubiquitylation
PF3D7_1220900	heterochromatin protein 1	HP1	4	Acetylation ArginineMethylation Glutathionylation Ubiquitylation
PF3D7_1238100	calcyclin binding protein, putative	null	4	Acetylation ArginineMethylation Glutathionylation Ubiquitylation
PF3D7_1132200	T-complex protein 1 subunit alpha	TCP1	4	Acetylation ArginineMethylation Nitrosylation Palmitoylation
PF3D7_1349200	glutamate--tRNA ligase, putative	null	4	Acetylation ArginineMethylation Nitrosylation Palmitoylation
PF3D7_0505800	small ubiquitin-related modifier	SUMO	4	Acetylation ArginineMethylation Nitrosylation Ubiquitylation
PF3D7_0524000	karyopherin beta	KASbeta	4	Acetylation ArginineMethylation Nitrosylation Ubiquitylation
PF3D7_0610400	histone H3	H3	4	Acetylation ArginineMethylation Nitrosylation Ubiquitylation
PF3D7_0624600	SNF2 helicase, putative	ISWI	4	Acetylation ArginineMethylation Nitrosylation Ubiquitylation
PF3D7_0802000	glutamate dehydrogenase, putative	GDH3	4	Acetylation ArginineMethylation Nitrosylation Ubiquitylation
PF3D7_0813900	40S ribosomal protein S16, putative	RPS16	4	Acetylation ArginineMethylation Nitrosylation Ubiquitylation
PF3D7_0817900	high mobility group protein B2	HMGB2	4	Acetylation ArginineMethylation Nitrosylation Ubiquitylation
PF3D7_0903700	alpha tubulin 1	null	4	Acetylation ArginineMethylation Nitrosylation Ubiquitylation
PF3D7_0923900	polyadenylate-binding protein 2, putative	PABP2	4	Acetylation ArginineMethylation Nitrosylation Ubiquitylation
PF3D7_1357800	T-complex protein 1 subunit delta	CCT4	4	Acetylation ArginineMethylation Nitrosylation Ubiquitylation
PF3D7_1357900	pyrroline-5-carboxylate reductase, putative	null	4	Acetylation ArginineMethylation Nitrosylation Ubiquitylation
PF3D7_1466300	26S proteasome regulatory subunit RPN2, putative	RPN2	4	Acetylation ArginineMethylation Nitrosylation Ubiquitylation
PF3D7_0317600	40S ribosomal protein S11, putative	RPS11	4	Acetylation ArginineMethylation Palmitoylation Ubiquitylation
PF3D7_0617800	histone H2A	H2A	4	Acetylation ArginineMethylation Palmitoylation Ubiquitylation
PF3D7_0617900	histone H3 variant	H3.3	4	Acetylation ArginineMethylation Palmitoylation Ubiquitylation
PF3D7_0719600	60S ribosomal protein L11a, putative	null	4	Acetylation ArginineMethylation Palmitoylation Ubiquitylation
PF3D7_0914700	major facilitator superfamily-related transporter, putative	MFR4	4	Acetylation ArginineMethylation Palmitoylation Ubiquitylation
PF3D7_1002900	conserved Plasmodium protein, unknown function	null	4	Acetylation ArginineMethylation Palmitoylation Ubiquitylation
PF3D7_1019400	60S ribosomal protein L30e, putative	null	4	Acetylation ArginineMethylation Palmitoylation Ubiquitylation
PF3D7_1119000	acyl-CoA-binding protein, putative	null	4	Acetylation ArginineMethylation Palmitoylation Ubiquitylation
PF3D7_1229500	T-complex protein 1 subunit gamma	CCT3	4	Acetylation ArginineMethylation Palmitoylation Ubiquitylation
PF3D7_1338200	60S ribosomal protein L6, putative	RPL6	4	Acetylation ArginineMethylation Palmitoylation Ubiquitylation
PF3D7_1346400	VPS13 domain-containing protein, putative	null	4	Acetylation ArginineMethylation Palmitoylation Ubiquitylation
PF3D7_1407100	rRNA 2'-O-methyltransferase fibrillarin, putative	NOP1	4	Acetylation ArginineMethylation Palmitoylation Ubiquitylation
PF3D7_1456800	V-type H(+)-translocating pyrophosphatase, putative	VP1	4	Acetylation ArginineMethylation Palmitoylation Ubiquitylation
PF3D7_1362200	RuvB-like helicase 3	RUVB3	4	Acetylation Glutathionylation LysineMethylation Nitrosylation
PF3D7_1105800	conserved Apicomplexan protein, unknown function	null	4	Acetylation Glutathionylation Nitrosylation Palmitoylation
PF3D7_0823300	histone acetyltransferase GCN5	GCN5	4	Acetylation Glutathionylation Nitrosylation Ubiquitylation
PF3D7_1011700	DNA repair protein RAD23, putative	RAD23	4	Acetylation Glutathionylation Nitrosylation Ubiquitylation
PF3D7_1121100	conserved protein, unknown function	null	4	Acetylation Glutathionylation Nitrosylation Ubiquitylation
PF3D7_1205600	tetratricopeptide repeat protein, putative	null	4	Acetylation Glutathionylation Nitrosylation Ubiquitylation
PF3D7_1365900	ubiquitin-60S ribosomal protein L40	null	4	Acetylation Glutathionylation Nitrosylation Ubiquitylation
PF3D7_1404900	conserved Plasmodium protein, unknown function	null	4	Acetylation Glutathionylation Nitrosylation Ubiquitylation
PF3D7_0936800	Plasmodium exported protein (PHISTc), unknown function	null	4	Acetylation Glutathionylation Palmitoylation Ubiquitylation
PF3D7_0202000	knob-associated histidine-rich protein	KAHRP	4	Acetylation LysineMethylation Palmitoylation Ubiquitylation
PF3D7_1437200	ribonucleoside-diphosphate reductase large subunit, putative	null	4	Acetylation Nitrosylation Palmitoylation Ubiquitylation
PF3D7_1116700	dipeptidyl aminopeptidase 1	DPAP1	4	ArginineMethylation Glutathionylation LysineMethylation Nitrosylation
PF3D7_0501500	rhoptry-associated protein 3	RAP3	4	ArginineMethylation Glutathionylation LysineMethylation Palmitoylation
PF3D7_0501600	rhoptry-associated protein 2	RAP2	4	ArginineMethylation Glutathionylation LysineMethylation Palmitoylation
PF3D7_1462300	GTP-binding protein, putative	null	4	ArginineMethylation Glutathionylation LysineMethylation Palmitoylation
PF3D7_1412300	nuclear transport factor 2, putative	NTF2	4	ArginineMethylation Glutathionylation LysineMethylation Ubiquitylation
PF3D7_0308200	T-complex protein 1 subunit eta	CCT7	4	ArginineMethylation Glutathionylation Nitrosylation Palmitoylation
PF3D7_0406100	V-type proton ATPase subunit B	null	4	ArginineMethylation Glutathionylation Nitrosylation Palmitoylation
PF3D7_0827900	protein disulfide-isomerase	PDI8	4	ArginineMethylation Glutathionylation Nitrosylation Palmitoylation
PF3D7_1008900	adenylate kinase	AK1	4	ArginineMethylation Glutathionylation Nitrosylation Palmitoylation
PF3D7_1104400	thioredoxin-like mero protein	Trx-mero	4	ArginineMethylation Glutathionylation Nitrosylation Palmitoylation
PF3D7_1204300	eukaryotic translation initiation factor 5A	EIF5A	4	ArginineMethylation Glutathionylation Nitrosylation Palmitoylation
PF3D7_1212000	glutathione peroxidase-like thioredoxin peroxidase	TPx(Gl)	4	ArginineMethylation Glutathionylation Nitrosylation Palmitoylation
PF3D7_1353900	proteasome subunit alpha type-7, putative	null	4	ArginineMethylation Glutathionylation Nitrosylation Palmitoylation
PF3D7_1408100	plasmepsin III	PMIII	4	ArginineMethylation Glutathionylation Nitrosylation Palmitoylation
PF3D7_1408600	40S ribosomal protein S8e, putative	null	4	ArginineMethylation Glutathionylation Nitrosylation Palmitoylation
PF3D7_0306300	glutaredoxin 1	GRX1	4	ArginineMethylation Glutathionylation Nitrosylation Ubiquitylation
PF3D7_0307100	40S ribosomal protein S12, putative	RPS12	4	ArginineMethylation Glutathionylation Nitrosylation Ubiquitylation
PF3D7_0722400	Obg-like ATPase 1, putative	OLA1	4	ArginineMethylation Glutathionylation Nitrosylation Ubiquitylation
PF3D7_0807800	26S proteasome regulatory subunit RPN10, putative	RPN10	4	ArginineMethylation Glutathionylation Nitrosylation Ubiquitylation
PF3D7_0812400	karyopherin alpha	KARalpha	4	ArginineMethylation Glutathionylation Nitrosylation Ubiquitylation
PF3D7_1211800	polyubiquitin	PfpUB	4	ArginineMethylation Glutathionylation Nitrosylation Ubiquitylation
PF3D7_1311900	V-type proton ATPase catalytic subunit A	vapA	4	ArginineMethylation Glutathionylation Nitrosylation Ubiquitylation
PF3D7_1346300	DNA/RNA-binding protein Alba 2	ALBA2	4	ArginineMethylation Glutathionylation Nitrosylation Ubiquitylation
PF3D7_1457200	thioredoxin 1	TRX1	4	ArginineMethylation Glutathionylation Nitrosylation Ubiquitylation
PF3D7_1473200	DnaJ protein, putative	null	4	ArginineMethylation Glutathionylation Nitrosylation Ubiquitylation
PF3D7_0503400	actin-depolymerizing factor 1	ADF1	4	ArginineMethylation Glutathionylation Palmitoylation Ubiquitylation
PF3D7_1424100	60S ribosomal protein L5, putative	RPL5	4	ArginineMethylation Glutathionylation Palmitoylation Ubiquitylation
PF3D7_1439800	vesicle-associated membrane protein, putative	null	4	ArginineMethylation Glutathionylation Palmitoylation Ubiquitylation
PF3D7_0512600	ras-related protein Rab-1B	RAB1b	4	ArginineMethylation Glutathionylation Prenylation Ubiquitylation
PF3D7_0819600	conserved protein, unknown function	null	4	ArginineMethylation GPI Palmitoylation Ubiquitylation
PF3D7_0413900	ubiquitin carboxyl-terminal hydrolase 13, putative	USP13	4	ArginineMethylation LysineMethylation Nitrosylation Ubiquitylation
PF3D7_0501000	Plasmodium exported protein, unknown function	null	4	ArginineMethylation LysineMethylation Palmitoylation Ubiquitylation
PF3D7_1344800	aspartate carbamoyltransferase	ATCase	4	ArginineMethylation LysineMethylation Palmitoylation Ubiquitylation
PF3D7_1457000	signal peptide peptidase	SPP	4	ArginineMethylation LysineMethylation Palmitoylation Ubiquitylation
PF3D7_1222700	glideosome-associated protein 45	GAP45	4	ArginineMethylation Myristoylation Palmitoylation Ubiquitylation
PF3D7_0705400	DNA replication licensing factor MCM7	MCM7	4	ArginineMethylation Nitrosylation Palmitoylation Ubiquitylation
PF3D7_1006800	G-strand-binding protein 2, putative	GBP2	4	ArginineMethylation Nitrosylation Palmitoylation Ubiquitylation
PF3D7_1008700	tubulin beta chain	null	4	ArginineMethylation Nitrosylation Palmitoylation Ubiquitylation
PF3D7_1333000	20 kDa chaperonin	CPN20	4	ArginineMethylation Nitrosylation Palmitoylation Ubiquitylation
PF3D7_1018300	peptidase, putative	null	4	Glutathionylation LysineMethylation Palmitoylation Ubiquitylation
PF3D7_0810300	protein phosphatase PPM5, putative	PPM5	4	Glutathionylation Myristoylation Palmitoylation Ubiquitylation
PF3D7_0213100	protein SIS1	SIS1	4	Glutathionylation Nitrosylation Palmitoylation Ubiquitylation
PF3D7_1416500	NADP-specific glutamate dehydrogenase	GDH1	4	Glutathionylation Nitrosylation Palmitoylation Ubiquitylation
PF3D7_1357000	elongation factor 1-alpha	null	4	Acetylation Glutathionylation Glycosylation Palmitoylation
PF3D7_0315100	eukaryotic translation initiation factor 4E	eIF4E	3	Acetylation ArginineMethylation Glutathionylation
PF3D7_0512700	orotate phosphoribosyltransferase	OPRT	3	Acetylation ArginineMethylation Glutathionylation
PF3D7_0719700	40S ribosomal protein S10, putative	RPS10	3	Acetylation ArginineMethylation Glutathionylation
PF3D7_0932300	M18 aspartyl aminopeptidase	M18AAP	3	Acetylation ArginineMethylation Glutathionylation
PF3D7_1103100	60S acidic ribosomal protein P1, putative	RPP1	3	Acetylation ArginineMethylation Glutathionylation
PF3D7_1105600	translocon component PTEX88	PTEX88	3	Acetylation ArginineMethylation Glutathionylation
PF3D7_1108400	casein kinase 2, alpha subunit	CK2alpha	3	Acetylation ArginineMethylation Glutathionylation
PF3D7_1210600	conserved Plasmodium protein, unknown function	null	3	Acetylation ArginineMethylation Glutathionylation
PF3D7_1330800	RNA-binding protein, putative	null	3	Acetylation ArginineMethylation Glutathionylation
PF3D7_1344100	TLD domain-containing protein, putative	null	3	Acetylation ArginineMethylation Glutathionylation
PF3D7_1354500	adenylosuccinate synthetase	ADSS	3	Acetylation ArginineMethylation Glutathionylation
PF3D7_1453700	HSP90 co-chaperone p23	P23	3	Acetylation ArginineMethylation Glutathionylation
PF3D7_0305800	P-loop containing nucleoside triphosphate hydrolase, putative	null	3	Acetylation ArginineMethylation LysineMethylation
PF3D7_0405700	lysine decarboxylase, putative	null	3	Acetylation ArginineMethylation LysineMethylation
PF3D7_0511500	RNA pseudouridylate synthase, putative	null	3	Acetylation ArginineMethylation LysineMethylation
PF3D7_0704600	HECT-type E3 ubiquitin ligase UT	UT	3	Acetylation ArginineMethylation LysineMethylation
PF3D7_0922800	conserved Plasmodium protein, unknown function	null	3	Acetylation ArginineMethylation LysineMethylation
PF3D7_1014300	SPRY domain-containing protein, putative	null	3	Acetylation ArginineMethylation LysineMethylation
PF3D7_1129200	26S proteasome regulatory subunit RPN7, putative	RPN7	3	Acetylation ArginineMethylation LysineMethylation
PF3D7_1136300	tudor staphylococcal nuclease	TSN	3	Acetylation ArginineMethylation LysineMethylation
PF3D7_1435300	glutamate synthase [NADH], putative	null	3	Acetylation ArginineMethylation LysineMethylation
PF3D7_0815600	eukaryotic translation initiation factor 3 subunit G, putative	EIF3G	3	Acetylation ArginineMethylation Nitrosylation
PF3D7_1033400	haloacid dehalogenase-like hydrolase	HAD1	3	Acetylation ArginineMethylation Nitrosylation
PF3D7_1034900	methionine--tRNA ligase	MRScyt	3	Acetylation ArginineMethylation Nitrosylation
PF3D7_1239800	conserved Plasmodium protein, unknown function	null	3	Acetylation ArginineMethylation Nitrosylation
PF3D7_1317100	DNA replication licensing factor MCM4	MCM4	3	Acetylation ArginineMethylation Nitrosylation
PF3D7_1355100	DNA replication licensing factor MCM6	MCM6	3	Acetylation ArginineMethylation Nitrosylation
PF3D7_1457300	MA3 domain-containing protein, putative	null	3	Acetylation ArginineMethylation Nitrosylation
PF3D7_0103900	parasite-infected erythrocyte surface protein	PIESP15	3	Acetylation ArginineMethylation Palmitoylation
PF3D7_0316600	formate-nitrite transporter	FNT	3	Acetylation ArginineMethylation Palmitoylation
PF3D7_0413500	phosphoglucomutase-2	PGM2	3	Acetylation ArginineMethylation Palmitoylation
PF3D7_0422100	transmembrane emp24 domain-containing protein, putative	null	3	Acetylation ArginineMethylation Palmitoylation
PF3D7_0608700	T-complex protein 1 subunit zeta	CCT6	3	Acetylation ArginineMethylation Palmitoylation
PF3D7_0721600	40S ribosomal protein S5, putative	null	3	Acetylation ArginineMethylation Palmitoylation
PF3D7_0811200	ER membrane protein complex subunit 1, putative	EMC1	3	Acetylation ArginineMethylation Palmitoylation
PF3D7_0934500	V-type proton ATPase subunit E, putative	null	3	Acetylation ArginineMethylation Palmitoylation
PF3D7_1005500	regulator of nonsense transcripts 1, putative	UPF1	3	Acetylation ArginineMethylation Palmitoylation
PF3D7_1033200	early transcribed membrane protein 10.2	ETRAMP10.2	3	Acetylation ArginineMethylation Palmitoylation
PF3D7_1117300	conserved protein, unknown function	null	3	Acetylation ArginineMethylation Palmitoylation
PF3D7_1123500	golgi protein 2	GP2	3	Acetylation ArginineMethylation Palmitoylation
PF3D7_1137400	UVB-resistance protein UVR8 homologue	null	3	Acetylation ArginineMethylation Palmitoylation
PF3D7_1218500	dynamin-like protein, putative	DRPC	3	Acetylation ArginineMethylation Palmitoylation
PF3D7_1239600	hydroxyethylthiazole kinase	ThzK	3	Acetylation ArginineMethylation Palmitoylation
PF3D7_1323500	plasmepsin V	PMV	3	Acetylation ArginineMethylation Palmitoylation
PF3D7_1410700	conserved protein, unknown function	null	3	Acetylation ArginineMethylation Palmitoylation
PF3D7_1460700	60S ribosomal protein L27	RPL27	3	Acetylation ArginineMethylation Palmitoylation
PF3D7_1471200	inorganic anion exchanger, inorganic anion antiporter	SulP	3	Acetylation ArginineMethylation Palmitoylation
PF3D7_0106300	calcium-transporting ATPase	ATP6	3	Acetylation ArginineMethylation Ubiquitylation
PF3D7_0210900	conserved Plasmodium protein, unknown function	null	3	Acetylation ArginineMethylation Ubiquitylation
PF3D7_0322900	40S ribosomal protein S3A, putative	RPS3A	3	Acetylation ArginineMethylation Ubiquitylation
PF3D7_0402400	Plasmodium exported protein, unknown function	GEXP18	3	Acetylation ArginineMethylation Ubiquitylation
PF3D7_0406200	parasitophorous vacuole membrane protein S16	Pfs16	3	Acetylation ArginineMethylation Ubiquitylation
PF3D7_0420300	AP2 domain transcription factor, putative	ApiAP2	3	Acetylation ArginineMethylation Ubiquitylation
PF3D7_0516900	60S ribosomal protein L2	RPL2	3	Acetylation ArginineMethylation Ubiquitylation
PF3D7_0517300	serine/arginine-rich splicing factor 1	SR1	3	Acetylation ArginineMethylation Ubiquitylation
PF3D7_0614500	60S ribosomal protein L19	RPL19	3	Acetylation ArginineMethylation Ubiquitylation
PF3D7_0618300	60S ribosomal protein L27a, putative	null	3	Acetylation ArginineMethylation Ubiquitylation
PF3D7_0630600	conserved protein, unknown function	null	3	Acetylation ArginineMethylation Ubiquitylation
PF3D7_0702400	small exported membrane protein 1	SEMP1	3	Acetylation ArginineMethylation Ubiquitylation
PF3D7_0705700	40S ribosomal protein S29, putative	null	3	Acetylation ArginineMethylation Ubiquitylation
PF3D7_0814000	60S ribosomal protein L13-2, putative	null	3	Acetylation ArginineMethylation Ubiquitylation
PF3D7_0826500	ubiquitin conjugation factor E4 B, putative	UBE4B	3	Acetylation ArginineMethylation Ubiquitylation
PF3D7_1003500	40S ribosomal protein S20e, putative	null	3	Acetylation ArginineMethylation Ubiquitylation
PF3D7_1104200	chromatin remodeling protein	SNF2L	3	Acetylation ArginineMethylation Ubiquitylation
PF3D7_1116800	heat shock protein 101	HSP101	3	Acetylation ArginineMethylation Ubiquitylation
PF3D7_1202900	high mobility group protein B1	HMGB1	3	Acetylation ArginineMethylation Ubiquitylation
PF3D7_1219100	clathrin heavy chain, putative	CHC	3	Acetylation ArginineMethylation Ubiquitylation
PF3D7_1248900	26S protease regulatory subunit 8, putative	RPT6	3	Acetylation ArginineMethylation Ubiquitylation
PF3D7_1309100	60S ribosomal protein L24, putative	null	3	Acetylation ArginineMethylation Ubiquitylation
PF3D7_1311500	26S protease regulatory subunit 7, putative	RPT1	3	Acetylation ArginineMethylation Ubiquitylation
PF3D7_1341200	60S ribosomal protein L18, putative	null	3	Acetylation ArginineMethylation Ubiquitylation
PF3D7_1342000	40S ribosomal protein S6	null	3	Acetylation ArginineMethylation Ubiquitylation
PF3D7_1361100	protein transport protein Sec24A	SEC24A	3	Acetylation ArginineMethylation Ubiquitylation
PF3D7_1361800	glideosome-associated connector	GAC	3	Acetylation ArginineMethylation Ubiquitylation
PF3D7_1416100	protein SEY1, putative	SEY1	3	Acetylation ArginineMethylation Ubiquitylation
PF3D7_1426000	60S ribosomal protein L21	RPL21	3	Acetylation ArginineMethylation Ubiquitylation
PF3D7_0105700	asparagine-rich antigen Pfa35-2	null	3	Acetylation Glutathionylation LysineMethylation
PF3D7_1367700	alanine--tRNA ligase	AlaRS	3	Acetylation Glutathionylation LysineMethylation
PF3D7_1461900	valine--tRNA ligase, putative	null	3	Acetylation Glutathionylation LysineMethylation
PF3D7_0110700	chromatin assembly factor 1 subunit C, putative	CAF1C	3	Acetylation Glutathionylation Nitrosylation
PF3D7_0306200	activator of Hsp90 ATPase	AHA1	3	Acetylation Glutathionylation Nitrosylation
PF3D7_0317800	26S proteasome non-ATPase regulatory subunit 9, putative	null	3	Acetylation Glutathionylation Nitrosylation
PF3D7_0606600	conserved Plasmodium protein, unknown function	null	3	Acetylation Glutathionylation Nitrosylation
PF3D7_0717700	serine--tRNA ligase, putative	null	3	Acetylation Glutathionylation Nitrosylation
PF3D7_0727400	proteasome subunit alpha type-5, putative	null	3	Acetylation Glutathionylation Nitrosylation
PF3D7_1007700	AP2 domain transcription factor AP2-I	AP2-I	3	Acetylation Glutathionylation Nitrosylation
PF3D7_1332900	isoleucine--tRNA ligase, putative	cyto-IRS	3	Acetylation Glutathionylation Nitrosylation
PF3D7_1423700	conserved Plasmodium protein, unknown function	null	3	Acetylation Glutathionylation Nitrosylation
PF3D7_1466900	conserved Plasmodium protein, unknown function	null	3	Acetylation Glutathionylation Nitrosylation
PF3D7_0626700	ATPase	null	3	Acetylation Glutathionylation Palmitoylation
PF3D7_0720400	apoptosis-inducing factor, putative	AIF	3	Acetylation Glutathionylation Palmitoylation
PF3D7_0810800	hydroxymethyldihydropterin pyrophosphokinase-dihydropteroate synthase	PPPK-DHPS	3	Acetylation Glutathionylation Palmitoylation
PF3D7_0811600	conserved protein, unknown function	null	3	Acetylation Glutathionylation Palmitoylation
PF3D7_0820700	2-oxoglutarate dehydrogenase E1 component	KDH	3	Acetylation Glutathionylation Palmitoylation
PF3D7_1320000	golgi protein 1	GP1	3	Acetylation Glutathionylation Palmitoylation
PF3D7_1405600	ribonucleoside-diphosphate reductase small chain, putative	RNR	3	Acetylation Glutathionylation Palmitoylation
PF3D7_1417500	H/ACA ribonucleoprotein complex subunit 4, putative	CBF5	3	Acetylation Glutathionylation Palmitoylation
PF3D7_0811400	conserved protein, unknown function	null	3	Acetylation Glutathionylation Ubiquitylation
PF3D7_0814900	superoxide dismutase [Fe]	FeSOD	3	Acetylation Glutathionylation Ubiquitylation
PF3D7_1011400	proteasome subunit beta type-5	null	3	Acetylation Glutathionylation Ubiquitylation
PF3D7_1113400	ubiquitin domain-containing protein DSK2, putative	DSK2	3	Acetylation Glutathionylation Ubiquitylation
PF3D7_1409300	DNA damage-inducible protein 1, putative	DDI1	3	Acetylation Glutathionylation Ubiquitylation
PF3D7_0723800	conserved Plasmodium protein, unknown function	null	3	Acetylation LysineMethylation Nitrosylation
PF3D7_1453800	glucose-6-phosphate dehydrogenase-6-phosphogluconolactonase	GluPho	3	Acetylation LysineMethylation Nitrosylation
PF3D7_0916400	conserved Plasmodium protein, unknown function	null	3	Acetylation LysineMethylation Palmitoylation
PF3D7_1343700	kelch protein K13	Kelch13	3	Acetylation LysineMethylation Palmitoylation
PF3D7_1434500	dynein-related AAA-type ATPase, putative	null	3	Acetylation LysineMethylation Palmitoylation
PF3D7_1444100	conserved Plasmodium protein, unknown function	null	3	Acetylation LysineMethylation Palmitoylation
PF3D7_0922100	ubiquitin-like protein, putative	null	3	Acetylation LysineMethylation Ubiquitylation
PF3D7_1130700	structural maintenance of chromosomes protein 1, putative	SMC1	3	Acetylation LysineMethylation Ubiquitylation
PF3D7_1327300	conserved Plasmodium protein, unknown function	null	3	Acetylation LysineMethylation Ubiquitylation
PF3D7_0303700	lipoamide acyltransferase component of branched-chain alpha-keto acid dehydrogenase complex	BCKDH-E2	3	Acetylation Nitrosylation Palmitoylation
PF3D7_1132300	nucleic acid binding protein, putative	null	3	Acetylation Nitrosylation Palmitoylation
PF3D7_0107000	centrin-1	CEN1	3	Acetylation Nitrosylation Ubiquitylation
PF3D7_0527000	DNA replication licensing factor MCM3, putative	MCM3	3	Acetylation Nitrosylation Ubiquitylation
PF3D7_0808300	ubiquitin regulatory protein, putative	null	3	Acetylation Nitrosylation Ubiquitylation
PF3D7_0812500	RNA-binding protein, putative	null	3	Acetylation Nitrosylation Ubiquitylation
PF3D7_0904600	ubiquitin specific protease, putative	null	3	Acetylation Nitrosylation Ubiquitylation
PF3D7_1323200	V-type proton ATPase subunit G, putative	null	3	Acetylation Nitrosylation Ubiquitylation
PF3D7_0212500	conserved Plasmodium protein, unknown function	null	3	Acetylation Palmitoylation Ubiquitylation
PF3D7_0423500	glideosome associated protein with multiple membrane spans 2	GAPM2	3	Acetylation Palmitoylation Ubiquitylation
PF3D7_0806800	V-type proton ATPase subunit a, putative	null	3	Acetylation Palmitoylation Ubiquitylation
PF3D7_0904900	copper-transporting ATPase	CuTP	3	Acetylation Palmitoylation Ubiquitylation
PF3D7_1135400	conserved Plasmodium protein, unknown function	null	3	Acetylation Palmitoylation Ubiquitylation
PF3D7_1142100	conserved Plasmodium protein, unknown function	null	3	Acetylation Palmitoylation Ubiquitylation
PF3D7_1211400	heat shock protein DNAJ homologue Pfj4	PfJ4	3	Acetylation Palmitoylation Ubiquitylation
PF3D7_1323100	60S ribosomal protein L6, putative	null	3	Acetylation Palmitoylation Ubiquitylation
PF3D7_1365700	SNARE associated Golgi protein, putative	null	3	Acetylation Palmitoylation Ubiquitylation
PF3D7_1447900	multidrug resistance protein 2	MDR2	3	Acetylation Palmitoylation Ubiquitylation
PF3D7_1471400	diacylglycerol kinase, putative	null	3	Acetylation Palmitoylation Ubiquitylation
PF3D7_0919400	protein disulfide-isomerase PDI-Trans	PDI-Trans	3	ArginineMethylation Glutathionylation LysineMethylation
PF3D7_0319600	elongation factor 1-delta, putative	EF-1delta	3	ArginineMethylation Glutathionylation Nitrosylation
PF3D7_0511000	translationally-controlled tumor protein homolog	TCTP	3	ArginineMethylation Glutathionylation Nitrosylation
PF3D7_0511800	inositol-3-phosphate synthase	INO1	3	ArginineMethylation Glutathionylation Nitrosylation
PF3D7_0518300	proteasome subunit beta type-1, putative	null	3	ArginineMethylation Glutathionylation Nitrosylation
PF3D7_0602200	MYND-type zinc finger protein, putative	null	3	ArginineMethylation Glutathionylation Nitrosylation
PF3D7_0608500	proteasome subunit alpha type-2, putative	null	3	ArginineMethylation Glutathionylation Nitrosylation
PF3D7_0919000	nucleosome assembly protein	NAPS	3	ArginineMethylation Glutathionylation Nitrosylation
PF3D7_1006200	DNA/RNA-binding protein Alba 3	ALBA3	3	ArginineMethylation Glutathionylation Nitrosylation
PF3D7_1026800	40S ribosomal protein S2	RPS2	3	ArginineMethylation Glutathionylation Nitrosylation
PF3D7_1215300	10 kDa chaperonin	CPN10	3	ArginineMethylation Glutathionylation Nitrosylation
PF3D7_1359400	CUGBP Elav-like family member 1	CELF1	3	ArginineMethylation Glutathionylation Nitrosylation
PF3D7_1366500	nucleoside diphosphate kinase	NDK	3	ArginineMethylation Glutathionylation Nitrosylation
PF3D7_1367000	suppressor of kinetochore protein 1, putative	SKP1	3	ArginineMethylation Glutathionylation Nitrosylation
PF3D7_1410200	CTP synthase	CTPS	3	ArginineMethylation Glutathionylation Nitrosylation
PF3D7_1474800	proteasome subunit alpha type-1, putative	null	3	ArginineMethylation Glutathionylation Nitrosylation
PF3D7_0105200	heptatricopeptide repeat and RAP domain-containing protein, putative	null	3	ArginineMethylation Glutathionylation Palmitoylation
PF3D7_0317000	proteasome subunit alpha type-3, putative	null	3	ArginineMethylation Glutathionylation Palmitoylation
PF3D7_0418500	trafficking protein particle complex subunit 3, putative	BET3	3	ArginineMethylation Glutathionylation Palmitoylation
PF3D7_0523100	mitochondrial-processing peptidase subunit alpha, putative	null	3	ArginineMethylation Glutathionylation Palmitoylation
PF3D7_1108700	heat shock protein J2	Pfj2	3	ArginineMethylation Glutathionylation Palmitoylation
PF3D7_1126000	threonine--tRNA ligase	ThrRS	3	ArginineMethylation Glutathionylation Palmitoylation
PF3D7_1134100	protein disulfide-isomerase, putative	PDI-11	3	ArginineMethylation Glutathionylation Palmitoylation
PF3D7_1252100	rhoptry neck protein 3	RON3	3	ArginineMethylation Glutathionylation Palmitoylation
PF3D7_1407900	plasmepsin I	PMI	3	ArginineMethylation Glutathionylation Palmitoylation
PF3D7_0501300	skeleton-binding protein 1	SBP1	3	ArginineMethylation Glutathionylation Ubiquitylation
PF3D7_0516200	40S ribosomal protein S11	RPS11	3	ArginineMethylation Glutathionylation Ubiquitylation
PF3D7_0934800	cAMP-dependent protein kinase catalytic subunit	PKAc	3	ArginineMethylation Glutathionylation Ubiquitylation
PF3D7_1123900	13 kDa ribonucleoprotein-associated protein, putative	SNU13	3	ArginineMethylation Glutathionylation Ubiquitylation
PF3D7_1203900	ubiquitin-conjugating enzyme E2	UBC	3	ArginineMethylation Glutathionylation Ubiquitylation
PF3D7_1360900	RNA-binding protein, putative	null	3	ArginineMethylation Glutathionylation Ubiquitylation
PF3D7_1447000	40S ribosomal protein S5	null	3	ArginineMethylation Glutathionylation Ubiquitylation
PF3D7_1465900	40S ribosomal protein S3	null	3	ArginineMethylation Glutathionylation Ubiquitylation
PF3D7_0815200	importin subunit beta, putative	null	3	ArginineMethylation GPI Ubiquitylation
PF3D7_0905100	nucleoporin NUP221, putative	NUP221	3	ArginineMethylation LysineMethylation Palmitoylation
PF3D7_0918000	glideosome-associated protein 50	GAP50	3	ArginineMethylation LysineMethylation Palmitoylation
PF3D7_1037100	pyruvate kinase 2	PyKII	3	ArginineMethylation LysineMethylation Palmitoylation
PF3D7_1105400	40S ribosomal protein S4, putative	RPS4	3	ArginineMethylation LysineMethylation Palmitoylation
PF3D7_0309500	asparagine synthetase [glutamine-hydrolyzing], putative	AS	3	ArginineMethylation LysineMethylation Ubiquitylation
PF3D7_0405400	pre-mRNA-processing-splicing factor 8, putative	PRPF8	3	ArginineMethylation LysineMethylation Ubiquitylation
PF3D7_0831700	heat shock protein 70	HSP70x	3	ArginineMethylation LysineMethylation Ubiquitylation
PF3D7_1312900	eukaryotic translation initation factor 4 gamma	EIF4G	3	ArginineMethylation LysineMethylation Ubiquitylation
PF3D7_1011000	inner membrane complex sub-compartment protein 1	ISP1	3	ArginineMethylation Myristoylation Palmitoylation
PF3D7_1137300	CLPTM1 domain-containing protein, putative	null	3	ArginineMethylation Myristoylation Palmitoylation
PF3D7_1237700	conserved protein, unknown function	null	3	ArginineMethylation Myristoylation Palmitoylation
PF3D7_1211700	DNA replication licensing factor MCM5, putative	MCM5	3	ArginineMethylation Nitrosylation Palmitoylation
PF3D7_0916700	RNA-binding protein musashi, putative	HoMu	3	ArginineMethylation Nitrosylation Ubiquitylation
PF3D7_1206200	eukaryotic translation initiation factor 3 subunit C, putative	EIF3C	3	ArginineMethylation Nitrosylation Ubiquitylation
PF3D7_1216200	glycerol-3-phosphate dehydrogenase [NAD(+)], putative	null	3	ArginineMethylation Nitrosylation Ubiquitylation
PF3D7_1304500	small heat shock protein, putative	null	3	ArginineMethylation Nitrosylation Ubiquitylation
PF3D7_0103200	nucleoside transporter 4	NT4	3	ArginineMethylation Palmitoylation Ubiquitylation
PF3D7_0204700	hexose transporter	HT1	3	ArginineMethylation Palmitoylation Ubiquitylation
PF3D7_0316700	protein YOP1, putative	YOP1	3	ArginineMethylation Palmitoylation Ubiquitylation
PF3D7_0628300	choline/ethanolaminephosphotransferase, putative	CEPT	3	ArginineMethylation Palmitoylation Ubiquitylation
PF3D7_0629200	DnaJ protein, putative	null	3	ArginineMethylation Palmitoylation Ubiquitylation
PF3D7_0709000	chloroquine resistance transporter	CRT	3	ArginineMethylation Palmitoylation Ubiquitylation
PF3D7_0823800	DnaJ protein, putative	null	3	ArginineMethylation Palmitoylation Ubiquitylation
PF3D7_1129000	spermidine synthase	SpdSyn	3	ArginineMethylation Palmitoylation Ubiquitylation
PF3D7_1142600	60S ribosomal protein L35ae, putative	null	3	ArginineMethylation Palmitoylation Ubiquitylation
PF3D7_1331800	60S ribosomal protein L23, putative	null	3	ArginineMethylation Palmitoylation Ubiquitylation
PF3D7_1346100	protein transport protein SEC61 subunit alpha	SEC61A	3	ArginineMethylation Palmitoylation Ubiquitylation
PF3D7_1370300	membrane associated histidine-rich protein 1	MAHRP1	3	ArginineMethylation Palmitoylation Ubiquitylation
PF3D7_1409400	conserved protein, unknown function	null	3	ArginineMethylation Palmitoylation Ubiquitylation
PF3D7_1444300	1-acyl-sn-glycerol-3-phosphate acyltransferase, putative	LPAAT	3	ArginineMethylation Palmitoylation Ubiquitylation
PF3D7_1459400	conserved protein, unknown function	null	3	ArginineMethylation Palmitoylation Ubiquitylation
PF3D7_1231100	ras-related protein Rab-2	RAB2	3	ArginineMethylation Prenylation Ubiquitylation
PF3D7_0903400	ATP-dependent RNA helicase DDX60, putative	DDX60	3	Glutathionylation LysineMethylation Ubiquitylation
PF3D7_0305600	DNA-(apurinic or apyrimidinic site) lyase, putative	APE1	3	Glutathionylation Nitrosylation Palmitoylation
PF3D7_0917600	pre-mRNA-splicing factor ATP-dependent RNA helicase PRP43, putative	PRP43	3	Glutathionylation Nitrosylation Palmitoylation
PF3D7_0512000	prefoldin subunit 6, putative	null	3	Glutathionylation Nitrosylation Ubiquitylation
PF3D7_0517400	FACT complex subunit SPT16, putative	FACT-L	3	Glutathionylation Nitrosylation Ubiquitylation
PF3D7_0527100	ubiquitin-conjugating enzyme E2 N, putative	UBC13	3	Glutathionylation Nitrosylation Ubiquitylation
PF3D7_1115700	cysteine proteinase falcipain 2a	FP2A	3	Glutathionylation Nitrosylation Ubiquitylation
PF3D7_1130400	26S protease regulatory subunit 6A, putative	RPT5	3	Glutathionylation Nitrosylation Ubiquitylation
PF3D7_1236100	clustered-asparagine-rich protein	CARP	3	Glutathionylation Nitrosylation Ubiquitylation
PF3D7_1247400	peptidyl-prolyl cis-trans isomerase FKBP35	FKBP35	3	Glutathionylation Nitrosylation Ubiquitylation
PF3D7_1414000	26S proteasome regulatory subunit RPN13, putative	RPN13	3	Glutathionylation Nitrosylation Ubiquitylation
PF3D7_0501200	parasite-infected erythrocyte surface protein	PIESP2	3	Glutathionylation Palmitoylation Ubiquitylation
PF3D7_1225800	ubiquitin-activating enzyme E1	UBA1	3	Glutathionylation Palmitoylation Ubiquitylation
PF3D7_0513800	ras-related protein Rab-1A	RAB1a	3	Glutathionylation Prenylation Ubiquitylation
PF3D7_1116500	folate transporter 2	FT2	3	GPI Palmitoylation Ubiquitylation
PF3D7_1104100	syntaxin, Qa-SNARE family	SYN13	3	LysineMethylation Palmitoylation Ubiquitylation
PF3D7_1438100	translocation protein SEC62, putative	SEC62	3	LysineMethylation Palmitoylation Ubiquitylation
PF3D7_1008400	26S protease regulatory subunit 4, putative	RPT2	3	Myristoylation Nitrosylation Ubiquitylation
PF3D7_1310600	ras-related protein Rab-5B	RAB5b	3	Myristoylation Palmitoylation Prenylation
PF3D7_1460600	inner membrane complex sub-compartment protein 3	ISP3	3	Myristoylation Palmitoylation Ubiquitylation
PF3D7_1324700	SNARE protein, putative	YKT6.2	3	Palmitoylation Prenylation Ubiquitylation
PF3D7_1342600	myosin A	MyoA	3	Acetylation Glycosylation Ubiquitylation
PF3D7_1412500	actin II	ACT2	3	Acetylation Glycosylation Nitrosylation
PF3D7_0219600	replication factor C subunit 1, putative	RFC1	2	Acetylation Ubiquitylation
PF3D7_0406700	conserved Plasmodium protein, unknown function	null	2	Acetylation Ubiquitylation
PF3D7_0503800	60S ribosomal protein L31	RPL31	2	Acetylation Ubiquitylation
PF3D7_0505500	DNA mismatch repair protein MSH6, putative	MSH6	2	Acetylation Ubiquitylation
PF3D7_0515000	pre-mRNA-splicing factor CWC2, putative	CWC2	2	Acetylation Ubiquitylation
PF3D7_0516700	ubiquitin carboxyl-terminal hydrolase 2, putative	null	2	Acetylation Ubiquitylation
PF3D7_0519700	FoP domain-containing protein, putative	null	2	Acetylation Ubiquitylation
PF3D7_0609000	nucleoporin NUP637, putative	NUP637	2	Acetylation Ubiquitylation
PF3D7_0613700	syntaxin-binding protein, putative	null	2	Acetylation Ubiquitylation
PF3D7_0721400	rhoptry protein, putative	null	2	Acetylation Ubiquitylation
PF3D7_0931400	PUB domain-containing protein, putative	null	2	Acetylation Ubiquitylation
PF3D7_1002400.1	transformer-2 protein homolog beta, putative	TRA2B	2	Acetylation Ubiquitylation
PF3D7_1030500	26S proteasome regulatory subunit RPN9, putative	RPN9	2	Acetylation Ubiquitylation
PF3D7_1128200	multiprotein-bridging factor 1, putative	MBF1	2	Acetylation Ubiquitylation
PF3D7_1134800	coatomer subunit delta	null	2	Acetylation Ubiquitylation
PF3D7_1146000	ribosome assembly protein 4, putative	RSA4	2	Acetylation Ubiquitylation
PF3D7_1206800	conserved Plasmodium protein, unknown function	null	2	Acetylation Ubiquitylation
PF3D7_1213700	DNA-directed RNA polymerases I, II, and III subunit RPABC3, putative	RPB8	2	Acetylation Ubiquitylation
PF3D7_1301700	CX3CL1-binding protein 2	CBP2	2	Acetylation Ubiquitylation
PF3D7_1306400	26S protease regulatory subunit 10B, putative	RPT4	2	Acetylation Ubiquitylation
PF3D7_1358200	conserved Plasmodium protein, unknown function	null	2	Acetylation Ubiquitylation
PF3D7_0102900	aspartate--tRNA ligase	null	2	Acetylation ArginineMethylation
PF3D7_0108700	secreted ookinete protein, putative	PSOP24	2	Acetylation ArginineMethylation
PF3D7_0109800	phenylalanine--tRNA ligase alpha subunit	cPheRS	2	Acetylation ArginineMethylation
PF3D7_0111300	P-loop containing nucleoside triphosphate hydrolase, putative	null	2	Acetylation ArginineMethylation
PF3D7_0210100.1	60S ribosomal protein L37ae, putative	null	2	Acetylation ArginineMethylation
PF3D7_0214000	T-complex protein 1 subunit theta	CCT8	2	Acetylation ArginineMethylation
PF3D7_0418000	conserved Plasmodium protein, unknown function	null	2	Acetylation ArginineMethylation
PF3D7_0418200	eukaryotic translation initiation factor 3 subunit M, putative	EIF3M	2	Acetylation ArginineMethylation
PF3D7_0507100	60S ribosomal protein L4	RPL4	2	Acetylation ArginineMethylation
PF3D7_0519400	40S ribosomal protein S24	RPS24	2	Acetylation ArginineMethylation
PF3D7_0520000	40S ribosomal protein S9, putative	RPS9	2	Acetylation ArginineMethylation
PF3D7_0522400	conserved Plasmodium protein, unknown function	null	2	Acetylation ArginineMethylation
PF3D7_0605800	DNA repair protein RAD50, putative	RAD50	2	Acetylation ArginineMethylation
PF3D7_0627800	acetyl-CoA synthetase, putative	ACS	2	Acetylation ArginineMethylation
PF3D7_0630300	DNA polymerase epsilon catalytic subunit A, putative	null	2	Acetylation ArginineMethylation
PF3D7_0729900	dynein heavy chain, putative	null	2	Acetylation ArginineMethylation
PF3D7_0810600	ATP-dependent RNA helicase DBP1, putative	DBP1	2	Acetylation ArginineMethylation
PF3D7_0821700	60S ribosomal protein L22, putative	null	2	Acetylation ArginineMethylation
PF3D7_0907400	ATP-dependent protease ATPase subunit ClpY	ClpY	2	Acetylation ArginineMethylation
PF3D7_0932800	importin alpha re-exporter, putative	CSE1	2	Acetylation ArginineMethylation
PF3D7_0936000	ring-exported protein 2	REX2	2	Acetylation ArginineMethylation
PF3D7_1010600	eukaryotic translation initiation factor 2 subunit beta	eIF2beta	2	Acetylation ArginineMethylation
PF3D7_1017900	26S proteasome regulatory subunit p55, putative	RPN5	2	Acetylation ArginineMethylation
PF3D7_1023100	dynein heavy chain, putative	null	2	Acetylation ArginineMethylation
PF3D7_1109900	60S ribosomal protein L36	RPL36	2	Acetylation ArginineMethylation
PF3D7_1142500	60S ribosomal protein L28	RPL28	2	Acetylation ArginineMethylation
PF3D7_1143400	translation initiation factor eIF-1A, putative	null	2	Acetylation ArginineMethylation
PF3D7_1212700	eukaryotic translation initiation factor 3 subunit A, putative	EIF3A	2	Acetylation ArginineMethylation
PF3D7_1241400	RNA-binding protein, putative	null	2	Acetylation ArginineMethylation
PF3D7_1305300	translational activator GCN1, putative	GCN1	2	Acetylation ArginineMethylation
PF3D7_1308400	conserved Plasmodium protein, unknown function	null	2	Acetylation ArginineMethylation
PF3D7_1312800	conserved Plasmodium protein, unknown function	null	2	Acetylation ArginineMethylation
PF3D7_1322200	TOG domain-containing protein, putative	null	2	Acetylation ArginineMethylation
PF3D7_1323400	60S ribosomal protein L23	RPL23	2	Acetylation ArginineMethylation
PF3D7_1329100	myosin F, putative	MyoF	2	Acetylation ArginineMethylation
PF3D7_1341300	60S ribosomal protein L18-2, putative	null	2	Acetylation ArginineMethylation
PF3D7_1352700	intron-binding protein aquarius, putative	AQR	2	Acetylation ArginineMethylation
PF3D7_1369400	conserved Plasmodium protein, unknown function	null	2	Acetylation ArginineMethylation
PF3D7_1414300	60S ribosomal protein L10, putative	null	2	Acetylation ArginineMethylation
PF3D7_1417200	NOT family protein, putative	null	2	Acetylation ArginineMethylation
PF3D7_1421200	40S ribosomal protein S25	RPS25	2	Acetylation ArginineMethylation
PF3D7_1424400	60S ribosomal protein L7-3, putative	null	2	Acetylation ArginineMethylation
PF3D7_1430300	acid phosphatase, putative	null	2	Acetylation ArginineMethylation
PF3D7_1431700	60S ribosomal protein L14, putative	null	2	Acetylation ArginineMethylation
PF3D7_1465800	dynein beta chain, putative	null	2	Acetylation ArginineMethylation
PF3D7_0108300	conserved Plasmodium protein, unknown function	ARP	2	Acetylation Glutathionylation
PF3D7_0206700	adenylosuccinate lyase	ADSL	2	Acetylation Glutathionylation
PF3D7_0217900	thioesterase/thiol ester dehydrase-isomerase, putative	null	2	Acetylation Glutathionylation
PF3D7_0422500	pre-mRNA-splicing helicase BRR2, putative	BRR2	2	Acetylation Glutathionylation
PF3D7_0507600	protein CAF40, putative	CAF40	2	Acetylation Glutathionylation
PF3D7_0629100	nicotinate phosphoribosyltransferase, putative	NAPRT	2	Acetylation Glutathionylation
PF3D7_0714500	transcription elongation factor s-II, putative	null	2	Acetylation Glutathionylation
PF3D7_0813200	CS domain protein, putative	null	2	Acetylation Glutathionylation
PF3D7_0927300	fumarate hydratase	FH	2	Acetylation Glutathionylation
PF3D7_0931800	proteasome subunit beta type-6, putative	null	2	Acetylation Glutathionylation
PF3D7_1012500	phosphoglucomutase, putative	null	2	Acetylation Glutathionylation
PF3D7_1015800	ribonucleoside-diphosphate reductase small chain, putative	null	2	Acetylation Glutathionylation
PF3D7_1034400	flavoprotein subunit of succinate dehydrogenase	SDHA	2	Acetylation Glutathionylation
PF3D7_1117100	ubiquitin carboxyl-terminal hydrolase UCH54	UCH54	2	Acetylation Glutathionylation
PF3D7_1120000	conserved protein, unknown function	null	2	Acetylation Glutathionylation
PF3D7_1217900	PPPDE peptidase domain-containing protein, putative	null	2	Acetylation Glutathionylation
PF3D7_1241900	tetratricopeptide repeat protein, putative	null	2	Acetylation Glutathionylation
PF3D7_1322000	nucleoside-diphosphatase, putative	null	2	Acetylation Glutathionylation
PF3D7_1331700	glutamine--tRNA ligase, putative	null	2	Acetylation Glutathionylation
PF3D7_1334200	chaperone binding protein, putative	null	2	Acetylation Glutathionylation
PF3D7_1336800	nuclear movement protein, putative	NUDC	2	Acetylation Glutathionylation
PF3D7_1340600	RNA lariat debranching enzyme, putative	DBR1	2	Acetylation Glutathionylation
PF3D7_1342800	phosphoenolpyruvate carboxykinase	PEPCK	2	Acetylation Glutathionylation
PF3D7_1412600	deoxyhypusine synthase	DHS	2	Acetylation Glutathionylation
PF3D7_1445700	conserved Plasmodium protein, unknown function	null	2	Acetylation Glutathionylation
PF3D7_1473700	nucleoporin NUP116/NSP116, putative	NUP116	2	Acetylation Glutathionylation
PF3D7_0317700	CPSF (cleavage and polyadenylation specific factor), subunit A, putative	null	2	Acetylation LysineMethylation
PF3D7_0318200	DNA-directed RNA polymerase II subunit RPB1	RPB1	2	Acetylation LysineMethylation
PF3D7_0402300	reticulocyte binding protein homologue 1	RH1	2	Acetylation LysineMethylation
PF3D7_0505700	conserved Plasmodium membrane protein, unknown function	null	2	Acetylation LysineMethylation
PF3D7_0517500	UTP--glucose-1-phosphate uridylyltransferase, putative	null	2	Acetylation LysineMethylation
PF3D7_0526600	conserved Plasmodium protein, unknown function	null	2	Acetylation LysineMethylation
PF3D7_0718000	dynein heavy chain, putative	null	2	Acetylation LysineMethylation
PF3D7_0726500	ubiquitin carboxyl-terminal hydrolase, putative	null	2	Acetylation LysineMethylation
PF3D7_0727800	cation transporting ATPase, putative	null	2	Acetylation LysineMethylation
PF3D7_0909900	helicase SKI2W, putative	null	2	Acetylation LysineMethylation
PF3D7_0919800	TLD domain-containing protein	null	2	Acetylation LysineMethylation
PF3D7_1021900	PHAX domain-containing protein, putative	null	2	Acetylation LysineMethylation
PF3D7_1103800	CCR4-NOT transcription complex subunit 1, putative	NOT1	2	Acetylation LysineMethylation
PF3D7_1218200	symplekin domain-containing protein, putative	null	2	Acetylation LysineMethylation
PF3D7_1233600	asparagine and aspartate rich protein 1	AARP1	2	Acetylation LysineMethylation
PF3D7_1245600	kinesin-15, putative	null	2	Acetylation LysineMethylation
PF3D7_1306500	MORN repeat protein, putative	null	2	Acetylation LysineMethylation
PF3D7_1356800	serine/threonine protein kinase ARK3, putative	ARK3	2	Acetylation LysineMethylation
PF3D7_1416200	metacaspase-3	MCA3	2	Acetylation LysineMethylation
PF3D7_1445900	ATP-dependent RNA helicase DDX5, putative	DDX5	2	Acetylation LysineMethylation
PF3D7_1446500	nucleoporin NUP313, putative	NUP313	2	Acetylation LysineMethylation
PF3D7_1461800	conserved Plasmodium protein, unknown function	null	2	Acetylation LysineMethylation
PF3D7_0317300	conserved Plasmodium protein, unknown function	null	2	Acetylation Nitrosylation
PF3D7_0528700	peptidyl-prolyl cis-trans isomerase	CYP23	2	Acetylation Nitrosylation
PF3D7_0607000	translation initiation factor IF-2, putative	null	2	Acetylation Nitrosylation
PF3D7_0613800	AP2 domain transcription factor, putative	ApiAP2	2	Acetylation Nitrosylation
PF3D7_0911900	falstatin	ICP	2	Acetylation Nitrosylation
PF3D7_0918900	gamma-glutamylcysteine synthetase	gammaGCS	2	Acetylation Nitrosylation
PF3D7_1140200	conserved Plasmodium protein, unknown function	null	2	Acetylation Nitrosylation
PF3D7_1207000	conserved Plasmodium protein, unknown function	null	2	Acetylation Nitrosylation
PF3D7_0212400	conserved Plasmodium membrane protein, unknown function	null	2	Acetylation Palmitoylation
PF3D7_0318100	stomatin-like protein, putative	STOML	2	Acetylation Palmitoylation
PF3D7_0320800	ATP-dependent RNA helicase DDX6	DOZI	2	Acetylation Palmitoylation
PF3D7_0504600	2-oxoisovalerate dehydrogenase subunit beta, mitochondrial, putative	BCKDHB	2	Acetylation Palmitoylation
PF3D7_0513600	deoxyribodipyrimidine photo-lyase, putative	null	2	Acetylation Palmitoylation
PF3D7_0703900	conserved Plasmodium membrane protein, unknown function	null	2	Acetylation Palmitoylation
PF3D7_0711000	AAA family ATPase, CDC48 subfamily	CDC48	2	Acetylation Palmitoylation
PF3D7_0727200	cysteine desulfurase IscS, putative	NFS1	2	Acetylation Palmitoylation
PF3D7_0804500	conserved Plasmodium membrane protein, unknown function	null	2	Acetylation Palmitoylation
PF3D7_0823900	dicarboxylate/tricarboxylate carrier	DTC	2	Acetylation Palmitoylation
PF3D7_0924700	splicing factor 3A subunit 3, putative	SF3A3	2	Acetylation Palmitoylation
PF3D7_1223400	phospholipid-transporting ATPase, putative	null	2	Acetylation Palmitoylation
PF3D7_1304100	DNA ligase I	LigI	2	Acetylation Palmitoylation
PF3D7_1320800	dihydrolipoyllysine-residue succinyltransferase component of 2-oxoglutarate dehydrogenase complex	null	2	Acetylation Palmitoylation
PF3D7_1332600	DNA-(apurinic or apyrimidinic site) lyase 1	APN1	2	Acetylation Palmitoylation
PF3D7_1353700	reactive oxygen species modulator 1, putative	ROMO1	2	Acetylation Palmitoylation
PF3D7_1407200	conserved Plasmodium protein, unknown function	null	2	Acetylation Palmitoylation
PF3D7_1432100	voltage-dependent anion-selective channel protein, putative	null	2	Acetylation Palmitoylation
PF3D7_1441400	FACT complex subunit SSRP1, putative	FACT-S	2	Acetylation Palmitoylation
PF3D7_1452200	aminomethyltransferase, putative	null	2	Acetylation Palmitoylation
PF3D7_0108000	proteasome subunit beta type-3, putative	null	2	ArginineMethylation Glutathionylation
PF3D7_0213700	conserved protein, unknown function	null	2	ArginineMethylation Glutathionylation
PF3D7_0728000	eukaryotic translation initiation factor 2 subunit alpha	eIF2alpha	2	ArginineMethylation Glutathionylation
PF3D7_0807500	proteasome subunit alpha type-6, putative	null	2	ArginineMethylation Glutathionylation
PF3D7_0907700	proteasome activator 28	PA28	2	ArginineMethylation Glutathionylation
PF3D7_1226300	haloacid dehalogenase-like hydrolase, putative	HAD2	2	ArginineMethylation Glutathionylation
PF3D7_1230700	protein transport protein SEC13	SEC13	2	ArginineMethylation Glutathionylation
PF3D7_1242800	rab specific GDP dissociation inhibitor	rabGDI	2	ArginineMethylation Glutathionylation
PF3D7_1358900	GTP-binding protein, putative	null	2	ArginineMethylation Glutathionylation
PF3D7_1419300	glutathione S-transferase	GST	2	ArginineMethylation Glutathionylation
PF3D7_0319400	kinesin-8X	null	2	ArginineMethylation LysineMethylation
PF3D7_1122900	dynein heavy chain, putative	null	2	ArginineMethylation LysineMethylation
PF3D7_1364400	conserved Plasmodium protein, unknown function	null	2	ArginineMethylation LysineMethylation
PF3D7_1430800	PhIL1 interacting protein PIP3	PIP3	2	ArginineMethylation LysineMethylation
PF3D7_1438700	DNA primase small subunit	null	2	ArginineMethylation LysineMethylation
PF3D7_0306400	FAD-dependent glycerol-3-phosphate dehydrogenase, putative	null	2	ArginineMethylation Palmitoylation
PF3D7_0306900	40S ribosomal protein S23, putative	null	2	ArginineMethylation Palmitoylation
PF3D7_0308600	pre-mRNA-processing factor 19, putative	PRPF19	2	ArginineMethylation Palmitoylation
PF3D7_0320700	signal peptidase complex subunit 2	SPC25	2	ArginineMethylation Palmitoylation
PF3D7_0910300	conserved protein, unknown function	null	2	ArginineMethylation Palmitoylation
PF3D7_1012900	autophagy-related protein 18	ATG18	2	ArginineMethylation Palmitoylation
PF3D7_1013300	conserved Plasmodium protein, unknown function	null	2	ArginineMethylation Palmitoylation
PF3D7_1132800	aquaglyceroporin	AQP	2	ArginineMethylation Palmitoylation
PF3D7_1135900	3-oxo-5-alpha-steroid 4-dehydrogenase, putative	null	2	ArginineMethylation Palmitoylation
PF3D7_1212500	glycerol-3-phosphate 1-O-acyltransferase	GAT	2	ArginineMethylation Palmitoylation
PF3D7_1219600	aminophospholipid-transporting P-ATPase	ATPase2	2	ArginineMethylation Palmitoylation
PF3D7_1306200	conserved protein, unknown function	null	2	ArginineMethylation Palmitoylation
PF3D7_1310500	ER membrane protein complex subunit 7, putative	EMC7	2	ArginineMethylation Palmitoylation
PF3D7_1317800	40S ribosomal protein S19	RPS19	2	ArginineMethylation Palmitoylation
PF3D7_1345100	thioredoxin 2	TRX2	2	ArginineMethylation Palmitoylation
PF3D7_1419200	thioredoxin-like protein, putative	ATrx1	2	ArginineMethylation Palmitoylation
PF3D7_1451800	sortilin	SORTLR	2	ArginineMethylation Palmitoylation
PF3D7_0210000	secretory complex protein 61 gamma subunit	Sec61-gamma	2	ArginineMethylation Ubiquitylation
PF3D7_0307200	60S ribosomal protein L7, putative	null	2	ArginineMethylation Ubiquitylation
PF3D7_0312800	60S ribosomal protein L26, putative	null	2	ArginineMethylation Ubiquitylation
PF3D7_0316800	40S ribosomal protein S15A, putative	null	2	ArginineMethylation Ubiquitylation
PF3D7_0416800	small GTP-binding protein sar1	SAR1	2	ArginineMethylation Ubiquitylation
PF3D7_0423700	early transcribed membrane protein 4	ETRAMP4	2	ArginineMethylation Ubiquitylation
PF3D7_0605900	elongation of fatty acids protein, putative	null	2	ArginineMethylation Ubiquitylation
PF3D7_0709700	prodrug activation and resistance esterase	PARE	2	ArginineMethylation Ubiquitylation
PF3D7_0710600	60S ribosomal protein L34	RPL34	2	ArginineMethylation Ubiquitylation
PF3D7_0935900	ring-exported protein 1	REX1	2	ArginineMethylation Ubiquitylation
PF3D7_1010300	succinate dehydrogenase subunit 4, putative	SDH4	2	ArginineMethylation Ubiquitylation
PF3D7_1126200	40S ribosomal protein S18, putative	RPS18	2	ArginineMethylation Ubiquitylation
PF3D7_1145400	dynamin-like protein	DYN1	2	ArginineMethylation Ubiquitylation
PF3D7_1242700	40S ribosomal protein S17, putative	null	2	ArginineMethylation Ubiquitylation
PF3D7_1338100	26S proteasome regulatory subunit RPN3, putative	RPN3	2	ArginineMethylation Ubiquitylation
PF3D7_1351400	60S ribosomal protein L17, putative	null	2	ArginineMethylation Ubiquitylation
PF3D7_1353600	ER lumen protein retaining receptor	ERD2	2	ArginineMethylation Ubiquitylation
PF3D7_1358700	YOP1-like protein, putative	YOP1L	2	ArginineMethylation Ubiquitylation
PF3D7_1358800	40S ribosomal protein S15	RPS15	2	ArginineMethylation Ubiquitylation
PF3D7_1409800	CUGBP Elav-like family member 2, putative	CELF2	2	ArginineMethylation Ubiquitylation
PF3D7_0603400	trophozoite exported protein 1	TEX1	2	Glutathionylation LysineMethylation
PF3D7_1421100	conserved Plasmodium protein, unknown function	null	2	Glutathionylation LysineMethylation
PF3D7_0109400	tubulin-specific chaperone a, putative	null	2	Glutathionylation Nitrosylation
PF3D7_0406400	cytosolic glyoxalase II	cGLO2	2	Glutathionylation Nitrosylation
PF3D7_0417200	bifunctional dihydrofolate reductase-thymidylate synthase	DHFR-TS	2	Glutathionylation Nitrosylation
PF3D7_0610800	transketolase	TK	2	Glutathionylation Nitrosylation
PF3D7_0622800	leucine--tRNA ligase, putative	null	2	Glutathionylation Nitrosylation
PF3D7_0904500	prefoldin subunit 4, putative	null	2	Glutathionylation Nitrosylation
PF3D7_1033700	bromodomain protein 1	BDP1	2	Glutathionylation Nitrosylation
PF3D7_1224500	histone chaperone ASF1, putative	ASF1	2	Glutathionylation Nitrosylation
PF3D7_1350100	lysine--tRNA ligase	KRS1	2	Glutathionylation Nitrosylation
PF3D7_1403900	serine/threonine protein phosphatase CPPED1, putative	CPPED1	2	Glutathionylation Nitrosylation
PF3D7_1416900	prefoldin subunit 2, putative	null	2	Glutathionylation Nitrosylation
PF3D7_1420400	glycine--tRNA ligase	GlyRS	2	Glutathionylation Nitrosylation
PF3D7_1148700	Plasmodium exported protein (PHISTc), unknown function	GEXP12	2	Glutathionylation Palmitoylation
PF3D7_1232200	dihydrolipoyl dehydrogenase, mitochondrial	LPD1	2	Glutathionylation Palmitoylation
PF3D7_1251300	thymidylate kinase	TMK	2	Glutathionylation Palmitoylation
PF3D7_1312600	2-oxoisovalerate dehydrogenase subunit alpha, mitochondrial, putative	BCKDHA	2	Glutathionylation Palmitoylation
PF3D7_1342400	casein kinase II beta chain	CK2beta2	2	Glutathionylation Palmitoylation
PF3D7_0110900	adenylate kinase-like protein 1	AKLP1	2	Glutathionylation Ubiquitylation
PF3D7_0305700	ubiquitin-conjugating enzyme E2, putative	null	2	Glutathionylation Ubiquitylation
PF3D7_0507700	nuclear protein localization protein 4, putative	NPL4	2	Glutathionylation Ubiquitylation
PF3D7_0510200	peptidyl-prolyl cis-trans isomerase	CYP87	2	Glutathionylation Ubiquitylation
PF3D7_0718500	prefoldin subunit 3, putative	null	2	Glutathionylation Ubiquitylation
PF3D7_1128100	prefoldin subunit 5, putative	null	2	Glutathionylation Ubiquitylation
PF3D7_1213800	proline--tRNA ligase	PRS	2	Glutathionylation Ubiquitylation
PF3D7_1244600	ADP-ribosylation factor GTPase-activating protein 1	ARFGAP1	2	Glutathionylation Ubiquitylation
PF3D7_1368200	ABC transporter E family member 1, putative	ABCE1	2	Glutathionylation Ubiquitylation
PF3D7_1426200	protein arginine N-methyltransferase 1	PRMT1	2	Glutathionylation Ubiquitylation
PF3D7_1438000	eukaryotic translation initiation factor eIF2A, putative	null	2	Glutathionylation Ubiquitylation
PF3D7_1470900	proteasome subunit beta type-2, putative	null	2	Glutathionylation Ubiquitylation
PF3D7_1472900	dihydroorotase, putative	null	2	Glutathionylation Ubiquitylation
PF3D7_0508000	6-cysteine protein	P38	2	GPI Palmitoylation
PF3D7_0606800	VFT protein	VFT1	2	GPI Palmitoylation
PF3D7_0828800	GPI-anchored micronemal antigen	GAMA	2	GPI Palmitoylation
PF3D7_0623100	nuclear polyadenylated RNA-binding protein NAB2, putative	NAB2	2	LysineMethylation Nitrosylation
PF3D7_0929200	RNA-binding protein, putative	null	2	LysineMethylation Nitrosylation
PF3D7_1460400	ubiquitin carboxyl-terminal hydrolase isozyme L3	UCHL3	2	LysineMethylation Nitrosylation
PF3D7_0319700	ABC transporter I family member 1, putative	ABCI3	2	LysineMethylation Palmitoylation
PF3D7_0812100	proteasome activator complex subunit 4, putative	null	2	LysineMethylation Palmitoylation
PF3D7_0828500	translation initiation factor eIF-2B subunit alpha, putative	null	2	LysineMethylation Palmitoylation
PF3D7_1440500	allantoicase, putative	null	2	LysineMethylation Palmitoylation
PF3D7_0320100	protein transport protein SEC22	SEC22	2	LysineMethylation Ubiquitylation
PF3D7_0911100	conserved protein, unknown function	null	2	LysineMethylation Ubiquitylation
PF3D7_0816200	vacuolar protein sorting-associated protein 2, putative	VPS2	2	Myristoylation Palmitoylation
PF3D7_0920500	ADP-ribosylation factor, putative	null	2	Myristoylation Ubiquitylation
PF3D7_1356300	ubiquitin-conjugating enzyme E2, putative	null	2	Nitrosylation Ubiquitylation
PF3D7_1368100	26S proteasome regulatory subunit RPN11, putative	RPN11	2	Nitrosylation Ubiquitylation
PF3D7_1417800	DNA replication licensing factor MCM2	MCM2	2	Nitrosylation Ubiquitylation
PF3D7_0106800	ras-related protein Rab-5C	RAB5c	2	Palmitoylation Prenylation
PF3D7_1113100	protein tyrosine phosphatase	PRL	2	Palmitoylation Prenylation
PF3D7_1460100	FYVE and coiled-coil domain-containing protein	FCP	2	Palmitoylation Prenylation
PF3D7_0113900	CX3CL1-binding protein 1	CBP1	2	Palmitoylation Ubiquitylation
PF3D7_0205900	26S proteasome regulatory subunit RPN1, putative	RPN1	2	Palmitoylation Ubiquitylation
PF3D7_0405600	TMEM33 domain-containing protein, putative	null	2	Palmitoylation Ubiquitylation
PF3D7_0515700	glideosome-associated protein 40, putative	GAP40	2	Palmitoylation Ubiquitylation
PF3D7_0522600	magnesium transporter NIPA, putative	null	2	Palmitoylation Ubiquitylation
PF3D7_0607400	G-protein associated signal transduction protein, putative	null	2	Palmitoylation Ubiquitylation
PF3D7_0730400	IMP1-like protein, putative	IMP2	2	Palmitoylation Ubiquitylation
PF3D7_0915000	type II NADH:ubiquinone oxidoreductase	NDH2	2	Palmitoylation Ubiquitylation
PF3D7_0919100	DnaJ protein, putative	null	2	Palmitoylation Ubiquitylation
PF3D7_1022700	phospholipid scramblase, putative	null	2	Palmitoylation Ubiquitylation
PF3D7_1105700	tRNA-splicing ligase RtcB, putative	RTCB	2	Palmitoylation Ubiquitylation
PF3D7_1129900	major facilitator superfamily-related transporter, putative	MFR5	2	Palmitoylation Ubiquitylation
PF3D7_1318800	translocation protein SEC63, putative	SEC63	2	Palmitoylation Ubiquitylation
PF3D7_1144900	ras-related protein Rab-6	RAB6	2	Prenylation Ubiquitylation
PF3D7_0306800	T-complex protein 1 subunit beta	CCT2	2	ArginineMethylation Nitrosylation
PF3D7_0320300	T-complex protein 1 subunit epsilon	CCT5	2	ArginineMethylation Nitrosylation
PF3D7_0413600	26S protease regulatory subunit 6B, putative	RPT3	2	ArginineMethylation Nitrosylation
PF3D7_0706000	importin-7, putative	null	2	ArginineMethylation Nitrosylation
PF3D7_0932200	profilin	PFN	2	ArginineMethylation Nitrosylation
PF3D7_1022400	serine/arginine-rich splicing factor 4	SRSF4	2	ArginineMethylation Nitrosylation
PF3D7_1104000	phenylalanine--tRNA ligase beta subunit	null	2	ArginineMethylation Nitrosylation
PF3D7_1454700	6-phosphogluconate dehydrogenase, decarboxylating	6PGD	2	ArginineMethylation Nitrosylation
PF3D7_0111000	kinesin-8B, putative	null	1	Acetylation
PF3D7_0203400	conserved Plasmodium protein, unknown function	null	1	Acetylation
PF3D7_0207100	conserved Plasmodium protein, unknown function	null	1	Acetylation
PF3D7_0208900	6-cysteine protein P230p	P230p	1	Acetylation
PF3D7_0209000	6-cysteine protein P230	P230	1	Acetylation
PF3D7_0209200	exosome complex component MTR3, putative	MTR3	1	Acetylation
PF3D7_0216400	vacuolar protein sorting-associated protein 45	VPS45	1	Acetylation
PF3D7_0305300	transporter, putative	null	1	Acetylation
PF3D7_0305500	protein dopey homolog, putative	null	1	Acetylation
PF3D7_0311300	phosphatidylinositol 3- and 4-kinase, putative	null	1	Acetylation
PF3D7_0311800	ATP synthase F0 subunit d-like protein, putative	null	1	Acetylation
PF3D7_0315300	conserved Plasmodium protein, unknown function	null	1	Acetylation
PF3D7_0316500	kinetochore protein NUF2, putative	NUF2	1	Acetylation
PF3D7_0320000	protein phosphatase inhibitor 2	I2	1	Acetylation
PF3D7_0405100	protein transport protein Sec24B, putative	SEC24B	1	Acetylation
PF3D7_0410800	conserved Plasmodium protein, unknown function	null	1	Acetylation
PF3D7_0414000	structural maintenance of chromosomes protein 3	SMC3	1	Acetylation
PF3D7_0415200	conserved Plasmodium protein, unknown function	null	1	Acetylation
PF3D7_0415500	nuclear cap-binding protein subunit 2, putative	CBP20	1	Acetylation
PF3D7_0416700	CDGSH iron-sulfur domain-containing protein, putative	null	1	Acetylation
PF3D7_0421700	conserved Plasmodium protein, unknown function	null	1	Acetylation
PF3D7_0506500	conserved Plasmodium protein, unknown function	null	1	Acetylation
PF3D7_0508700	pre-mRNA-processing ATP-dependent RNA helicase PRP5, putative	PRP5	1	Acetylation
PF3D7_0513200	CPSF domain-containing protein, putative	null	1	Acetylation
PF3D7_0515600	gamete egress protein GEP, putative	GEP	1	Acetylation
PF3D7_0516800	AP2 domain transcription factor AP2-O2, putative	ApiAP2	1	Acetylation
PF3D7_0518500	ATP-dependent RNA helicase DDX23, putative	DDX23	1	Acetylation
PF3D7_0518600	WD repeat-containing protein 26, putative	WDR26	1	Acetylation
PF3D7_0519500	CCR4 domain-containing protein 1, putative	CCR4-1	1	Acetylation
PF3D7_0520200	mediator of RNA polymerase II transcription subunit 17, putative	MED17	1	Acetylation
PF3D7_0526500	conserved Plasmodium protein, unknown function	null	1	Acetylation
PF3D7_0529400.1	conserved Plasmodium protein, unknown function	null	1	Acetylation
PF3D7_0530600	XAP-5 DNA binding protein, putative	null	1	Acetylation
PF3D7_0602100	ATP-dependent RNA helicase MTR4	MTR4	1	Acetylation
PF3D7_0605600	nucleoside diphosphate kinase, putative	null	1	Acetylation
PF3D7_0619500	acyl-CoA synthetase	ACS12	1	Acetylation
PF3D7_0626500	conserved Plasmodium protein, unknown function	null	1	Acetylation
PF3D7_0628100	HECT-domain (ubiquitin-transferase), putative	null	1	Acetylation
PF3D7_0629400	polyadenylate-binding protein 3, putative	PABP3	1	Acetylation
PF3D7_0703500	erythrocyte membrane-associated antigen	null	1	Acetylation
PF3D7_0707400	AAA family ATPase, putative	null	1	Acetylation
PF3D7_0711500	regulator of chromosome condensation, putative	null	1	Acetylation
PF3D7_0729100	conserved Plasmodium protein, unknown function	null	1	Acetylation
PF3D7_0807600	conserved Plasmodium protein, unknown function	null	1	Acetylation
PF3D7_0809600	peptidase family C50, putative	null	1	Acetylation
PF3D7_0819800	conserved Plasmodium protein, unknown function	null	1	Acetylation
PF3D7_0824200	conserved Plasmodium protein, unknown function	null	1	Acetylation
PF3D7_0905000	conserved Plasmodium protein, unknown function	null	1	Acetylation
PF3D7_0905300	dynein heavy chain, putative	null	1	Acetylation
PF3D7_0905900	coatomer subunit beta, putative	SEC27	1	Acetylation
PF3D7_0910100	exportin-7, putative	null	1	Acetylation
PF3D7_0912500	SAP domain-containing protein, putative	null	1	Acetylation
PF3D7_0915100	SUMO-conjugating enzyme UBC9	UBC9	1	Acetylation
PF3D7_0915700	cytochrome c oxidase subunit ApiCOX30, putative	null	1	Acetylation
PF3D7_0921900	conserved Plasmodium protein, unknown function	null	1	Acetylation
PF3D7_0922600	glutamine synthetase, putative	null	1	Acetylation
PF3D7_0923800.1	thioredoxin reductase	TRXR	1	Acetylation
PF3D7_0927200	zinc finger protein, putative	null	1	Acetylation
PF3D7_0928100	conserved Plasmodium protein, unknown function	null	1	Acetylation
PF3D7_0933200	calcyclin-binding protein, putative	null	1	Acetylation
PF3D7_1003800	U5 small nuclear ribonucleoprotein component, putative	EFTUD2	1	Acetylation
PF3D7_1004400	RNA-binding protein, putative	null	1	Acetylation
PF3D7_1006700	conserved Plasmodium protein, unknown function	null	1	Acetylation
PF3D7_1008800	nucleolar protein 5, putative	NOP5	1	Acetylation
PF3D7_1021100	conserved Plasmodium protein, unknown function	null	1	Acetylation
PF3D7_1028700	merozoite TRAP-like protein	MTRAP	1	Acetylation
PF3D7_1029900	conserved Plasmodium protein, unknown function	null	1	Acetylation
PF3D7_1032100	mRNA-decapping enzyme subunit 1, putative	DCP1	1	Acetylation
PF3D7_1032800	leucine-rich repeat protein	LRR1	1	Acetylation
PF3D7_1106700	DNA replication ATP-dependent helicase/nuclease DNA2, putative	DNA2	1	Acetylation
PF3D7_1107200	conserved protein, unknown function	null	1	Acetylation
PF3D7_1107600	conserved Plasmodium protein, unknown function	null	1	Acetylation
PF3D7_1108000	IWS1-like protein, putative	null	1	Acetylation
PF3D7_1111500	acylphosphatase, putative	null	1	Acetylation
PF3D7_1120600	DDRGK domain-containing protein, putative	null	1	Acetylation
PF3D7_1129400	rRNA (cytosine-C(5))-methyltransferase, putative	NOP2	1	Acetylation
PF3D7_1144600	transcription initiation factor IIF subunit beta, putative	TFG2	1	Acetylation
PF3D7_1146800	conserved Plasmodium protein, unknown function	null	1	Acetylation
PF3D7_1147700	ATP synthase subunit delta, mitochondrial, putative	null	1	Acetylation
PF3D7_1201500	GPN-loop GTPase, putative	null	1	Acetylation
PF3D7_1202100.1	SRAP domain-containing protein, putative	SRAP1	1	Acetylation
PF3D7_1202300	dynein heavy chain, putative	null	1	Acetylation
PF3D7_1203000	origin recognition complex subunit 1	ORC1	1	Acetylation
PF3D7_1208900	protein phosphatase PPM11, putative	PPM11	1	Acetylation
PF3D7_1230400	ATP-dependent protease subunit ClpQ	ClpQ	1	Acetylation
PF3D7_1238500	conserved Plasmodium protein, unknown function	null	1	Acetylation
PF3D7_1240000	3-hydroxyisobutyryl-CoA hydrolase, putative	null	1	Acetylation
PF3D7_1241200	conserved Plasmodium protein, unknown function	null	1	Acetylation
PF3D7_1241700	replication factor C subunit 4, putative	RFC4	1	Acetylation
PF3D7_1244100	N-alpha-acetyltransferase 15, NatA auxiliary subunit, putative	null	1	Acetylation
PF3D7_1245100	kinesin-13, putative	KLP8	1	Acetylation
PF3D7_1249800	THO complex subunit 2, putative	THO2	1	Acetylation
PF3D7_1250600	translation initiation factor eIF-2B subunit beta, putative	null	1	Acetylation
PF3D7_1302100	gamete antigen 27/25	G27/25	1	Acetylation
PF3D7_1304400	PUB domain-containing protein, putative	null	1	Acetylation
PF3D7_1304900	DNA-directed RNA polymerase II subunit RPB11, putative	RPB11	1	Acetylation
PF3D7_1306600	V-type proton ATPase subunit H, putative	null	1	Acetylation
PF3D7_1311300	ATP synthase subunit gamma, mitochondrial	null	1	Acetylation
PF3D7_1318300	conserved Plasmodium protein, unknown function	null	1	Acetylation
PF3D7_1318400	structural maintenance of chromosomes protein 2, putative	SMC2	1	Acetylation
PF3D7_1319400	conserved Plasmodium protein, unknown function	null	1	Acetylation
PF3D7_1324300	conserved Plasmodium membrane protein, unknown function	null	1	Acetylation
PF3D7_1324800	dihydrofolate synthase/folylpolyglutamate synthase	DHFS-FPGS	1	Acetylation
PF3D7_1325400	CRWN-like protein, putative	null	1	Acetylation
PF3D7_1328300	conserved protein, unknown function	null	1	Acetylation
PF3D7_1337500	conserved Plasmodium protein, unknown function	null	1	Acetylation
PF3D7_1339600	conserved Plasmodium protein, unknown function	null	1	Acetylation
PF3D7_1344700	conserved Plasmodium protein, unknown function	null	1	Acetylation
PF3D7_1344900	conserved Plasmodium protein, unknown function	null	1	Acetylation
PF3D7_1345400	conserved Plasmodium protein, unknown function	null	1	Acetylation
PF3D7_1348800	E1-E2 ATPase, putative	null	1	Acetylation
PF3D7_1352400	conserved Plasmodium protein, unknown function	null	1	Acetylation
PF3D7_1355700	NLI interacting factor-like phosphatase, putative	NIF3	1	Acetylation
PF3D7_1356900	protein kinase 5	PK5	1	Acetylation
PF3D7_1358000	patatin-like phospholipase, putative	null	1	Acetylation
PF3D7_1366300	conserved Plasmodium protein, unknown function	null	1	Acetylation
PF3D7_1403400	conserved Plasmodium protein, unknown function	null	1	Acetylation
PF3D7_1406200	transcription elongation factor SPT6, putative	SPT6	1	Acetylation
PF3D7_1406500	WD repeat-containing protein 65, putative	WDR65	1	Acetylation
PF3D7_1408700	conserved protein, unknown function	null	1	Acetylation
PF3D7_1410000	ER membrane protein complex subunit 2, putative	EMC2	1	Acetylation
PF3D7_1412700	AAA family ATPase, putative	null	1	Acetylation
PF3D7_1413200	conserved Plasmodium protein, unknown function	null	1	Acetylation
PF3D7_1414800	small nuclear ribonucleoprotein-associated protein B, putative	SMB1	1	Acetylation
PF3D7_1415300	RNA-binding protein Nova-1, putative	null	1	Acetylation
PF3D7_1423800	vacuolar protein sorting-associated protein 3, putative	VPS3	1	Acetylation
PF3D7_1429800	coatomer subunit beta, putative	null	1	Acetylation
PF3D7_1433500	DNA topoisomerase 2	TOP2	1	Acetylation
PF3D7_1436600	cGMP-dependent protein kinase	PKG	1	Acetylation
PF3D7_1447800	calponin homology domain-containing protein, putative	null	1	Acetylation
PF3D7_1449100	CLASP domain-containing protein, putative	null	1	Acetylation
PF3D7_1449700	exosome complex exonuclease RRP6	RRP6	1	Acetylation
PF3D7_1450500	conserved Plasmodium protein, unknown function	null	1	Acetylation
PF3D7_1456700	conserved Plasmodium protein, unknown function	null	1	Acetylation
PF3D7_1464900	ATP-dependent zinc metalloprotease FTSH, putative	null	1	Acetylation
PF3D7_1472200	histone deacetylase, putative	HDA1	1	Acetylation
PF3D7_1474400	conserved Plasmodium protein, unknown function	null	1	Acetylation
PF3D7_1474900	trailer hitch homolog, putative	CITH	1	Acetylation
PF3D7_0214100	protein transport protein SEC31	SEC31	1	ArginineMethylation
PF3D7_0217100	ATP synthase subunit alpha, mitochondrial	null	1	ArginineMethylation
PF3D7_0217800	40S ribosomal protein S26	RPS26	1	ArginineMethylation
PF3D7_0302900	exportin-1, putative	null	1	ArginineMethylation
PF3D7_0304400	60S ribosomal protein L44	RPL44	1	ArginineMethylation
PF3D7_0312200	tetratricopeptide repeat protein, putative	null	1	ArginineMethylation
PF3D7_0312300	26S proteasome regulatory subunit RPN12, putative	RPN12	1	ArginineMethylation
PF3D7_0312400	glycogen synthase kinase 3	GSK3	1	ArginineMethylation
PF3D7_0314700	RING finger protein RNF1	RNF1	1	ArginineMethylation
PF3D7_0409600	replication protein A1, large subunit	RPA1	1	ArginineMethylation
PF3D7_0415000	arsenical pump-driving ATPase, putative	null	1	ArginineMethylation
PF3D7_0415900	60S ribosomal protein L15, putative	null	1	ArginineMethylation
PF3D7_0503200	cell division control protein 6, putative	CDC6	1	ArginineMethylation
PF3D7_0518200	SWIB/MDM2 domain-containing protein	MDM2	1	ArginineMethylation
PF3D7_0522900	zinc finger protein, putative	null	1	ArginineMethylation
PF3D7_0528200	eukaryotic translation initiation factor 3 subunit E, putative	EIF3E	1	ArginineMethylation
PF3D7_0612100	eukaryotic translation initiation factor 3 subunit L, putative	EIF3L	1	ArginineMethylation
PF3D7_0617100	AP-2 complex subunit alpha, putative	null	1	ArginineMethylation
PF3D7_0618200	conserved protein, unknown function	null	1	ArginineMethylation
PF3D7_0621900	signal recognition particle subunit SRP68, putative	SRP68	1	ArginineMethylation
PF3D7_0706400	60S ribosomal protein L37	RPL37	1	ArginineMethylation
PF3D7_0713700	conserved Plasmodium protein, unknown function	null	1	ArginineMethylation
PF3D7_0730200	AP-4 complex subunit beta, putative	null	1	ArginineMethylation
PF3D7_0822600	protein transport protein SEC23	SEC23	1	ArginineMethylation
PF3D7_0912900	26S proteasome regulatory subunit RPN8, putative	RPN8	1	ArginineMethylation
PF3D7_1004000	60S ribosomal protein L13, putative	null	1	ArginineMethylation
PF3D7_1014700	prohibitin 2, putative	PHB2	1	ArginineMethylation
PF3D7_1020700	N-acetyltransferase, GNAT family, putative	null	1	ArginineMethylation
PF3D7_1021400	endomembrane protein 70, putative	null	1	ArginineMethylation
PF3D7_1028600	conserved Plasmodium protein, unknown function	null	1	ArginineMethylation
PF3D7_1104600	radial spoke head protein, putative	null	1	ArginineMethylation
PF3D7_1116400	guanine nucleotide-exchange factor SEC12	SEC12	1	ArginineMethylation
PF3D7_1118500	nucleolar protein 56, putative	NOP56	1	ArginineMethylation
PF3D7_1124900	60S ribosomal protein L35, putative	RPL35	1	ArginineMethylation
PF3D7_1130100	60S ribosomal protein L38	RPL38	1	ArginineMethylation
PF3D7_1130500	conserved oligomeric Golgi complex subunit 2, putative	COG2	1	ArginineMethylation
PF3D7_1136400	signal recognition particle subunit SRP72, putative	SRP72	1	ArginineMethylation
PF3D7_1216300	signal recognition particle subunit SRP19	SRP19	1	ArginineMethylation
PF3D7_1226600	proliferating cell nuclear antigen 2	PCNA2	1	ArginineMethylation
PF3D7_1231300	conserved Plasmodium protein, unknown function	null	1	ArginineMethylation
PF3D7_1311400	AP-1 complex subunit mu-1	AP1M1	1	ArginineMethylation
PF3D7_1327800	ribose-phosphate pyrophosphokinase, putative	null	1	ArginineMethylation
PF3D7_1330400.1	ER lumen protein retaining receptor 1, putative	null	1	ArginineMethylation
PF3D7_1353100	Plasmodium exported protein, unknown function	null	1	ArginineMethylation
PF3D7_1360200	ER membrane protein complex subunit 3, putative	EMC3	1	ArginineMethylation
PF3D7_1402300	26S proteasome regulatory subunit RPN6	RPN6	1	ArginineMethylation
PF3D7_1404100	cytochrome c, putative	null	1	ArginineMethylation
PF3D7_1407000	LCCL domain-containing protein	CCp3	1	ArginineMethylation
PF3D7_1413000	conserved Plasmodium protein, unknown function	null	1	ArginineMethylation
PF3D7_1420200	myosin-specific chaperone UNC, putative	UNC	1	ArginineMethylation
PF3D7_1426700	phosphoenolpyruvate carboxylase	PEPC	1	ArginineMethylation
PF3D7_1427800	exosome complex component RRP41	RRP41	1	ArginineMethylation
PF3D7_1431600	succinyl-CoA ligase [ADP-forming] subunit beta, putative	null	1	ArginineMethylation
PF3D7_1434600	methionine aminopeptidase 2	METAP2	1	ArginineMethylation
PF3D7_1437000	N-acetyltransferase, GNAT family, putative	null	1	ArginineMethylation
PF3D7_1441200	60S ribosomal protein L1, putative	null	1	ArginineMethylation
PF3D7_1445100	histidine--tRNA ligase, putative	null	1	ArginineMethylation
PF3D7_1446700	conserved Plasmodium protein, unknown function	null	1	ArginineMethylation
PF3D7_1455500	AP-1 complex subunit gamma, putative	null	1	ArginineMethylation
PF3D7_1455800	LCCL domain-containing protein	CCp2	1	ArginineMethylation
PF3D7_1459000	ATP-dependent RNA helicase DBP5	DBP5	1	ArginineMethylation
PF3D7_1460300	60S ribosomal protein L29, putative	RPL29	1	ArginineMethylation
PF3D7_1461300	40S ribosomal protein S28e, putative	null	1	ArginineMethylation
PF3D7_1474600	vacuole membrane protein 1, putative	VMP1	1	ArginineMethylation
PF3D7_0111500	UMP-CMP kinase, putative	null	1	Glutathionylation
PF3D7_0112000	TatD-like deoxyribonuclease	TatD	1	Glutathionylation
PF3D7_0204500	aspartate transaminase	AspAT	1	Glutathionylation
PF3D7_0303200	HAD superfamily protein, putative	null	1	Glutathionylation
PF3D7_0308500	activator of Hsp90 ATPase, putative	null	1	Glutathionylation
PF3D7_0410600	armadillo-type repeat protein ATRP	ATRP	1	Glutathionylation
PF3D7_0410900	conserved Plasmodium protein, unknown function	null	1	Glutathionylation
PF3D7_0412200	conserved Plasmodium protein, unknown function	null	1	Glutathionylation
PF3D7_0413700	lysine decarboxylase-like protein, putative	null	1	Glutathionylation
PF3D7_0417500	memo-like protein	null	1	Glutathionylation
PF3D7_0501800	chromatin assembly factor 1 subunit A	CAF1A	1	Glutathionylation
PF3D7_0509100	structural maintenance of chromosomes protein 4, putative	SMC4	1	Glutathionylation
PF3D7_0512200	glutathione synthetase	GS	1	Glutathionylation
PF3D7_0514600	ribose-5-phosphate isomerase, putative	null	1	Glutathionylation
PF3D7_0520300	U6 snRNA-associated Sm-like protein LSm2, putative	LSM2	1	Glutathionylation
PF3D7_0524400	ribosome-interacting GTPase 1, putative	RBG1	1	Glutathionylation
PF3D7_0610700	conserved Plasmodium protein, unknown function	null	1	Glutathionylation
PF3D7_0623900	ribonuclease H2 subunit A, putative	null	1	Glutathionylation
PF3D7_0628000	6-pyruvoyltetrahydropterin synthase	PTPS	1	Glutathionylation
PF3D7_0708300	EKC/KEOPS complex subunit BUD32	BUD32	1	Glutathionylation
PF3D7_0802800	serine/threonine protein phosphatase 2B catalytic subunit A	CNA	1	Glutathionylation
PF3D7_0804800	peptidyl-prolyl cis-trans isomerase	CYP24	1	Glutathionylation
PF3D7_0808400	coatomer subunit epsilon, putative	SEC28	1	Glutathionylation
PF3D7_0810500	protein phosphatase PPM7, putative	PPM7	1	Glutathionylation
PF3D7_0811500	histone-arginine methyltransferase CARM1, putative	CARM1	1	Glutathionylation
PF3D7_0816100	phosphopantothenoylcysteine decarboxylase, putative	PPCDC	1	Glutathionylation
PF3D7_0816600	chaperone protein ClpB1	ClpB1	1	Glutathionylation
PF3D7_0824600	Fe-S cluster assembly protein DRE2, putative	DRE2	1	Glutathionylation
PF3D7_0906500	arginase	null	1	Glutathionylation
PF3D7_0907600	translation initiation factor SUI1, putative	null	1	Glutathionylation
PF3D7_0909800	small nuclear ribonucleoprotein Sm D3, putative	SNRPD3	1	Glutathionylation
PF3D7_0915200	ribonuclease H2 subunit C, putative	null	1	Glutathionylation
PF3D7_0926700	glutamine-dependent NAD(+) synthetase, putative	NADSYN	1	Glutathionylation
PF3D7_1010100	PI31 domain-containing protein, putative	null	1	Glutathionylation
PF3D7_1021600	deoxyribose-phosphate aldolase, putative	DPA	1	Glutathionylation
PF3D7_1113700	glyoxalase I	GLO1	1	Glutathionylation
PF3D7_1120500	tRNA nucleotidyltransferase, putative	null	1	Glutathionylation
PF3D7_1125500	small nuclear ribonucleoprotein Sm D1, putative	SNRPD1	1	Glutathionylation
PF3D7_1127100	deoxyuridine 5'-triphosphate nucleotidohydrolase	dUTPase	1	Glutathionylation
PF3D7_1203500	threonylcarbamoyl-AMP synthase, putative	SUA5	1	Glutathionylation
PF3D7_1209200	U6 snRNA-associated Sm-like protein LSm7, putative	LSM7	1	Glutathionylation
PF3D7_1215000	thioredoxin peroxidase 2	Trx-Px2	1	Glutathionylation
PF3D7_1237400	hydrolase, putative	null	1	Glutathionylation
PF3D7_1323600	conserved protein, unknown function	null	1	Glutathionylation
PF3D7_1329300	chromatin assembly factor 1 subunit B, putative	CAF1B	1	Glutathionylation
PF3D7_1350200	small nuclear ribonucleoprotein E, putative	SNRPE	1	Glutathionylation
PF3D7_1351100	conserved protein, unknown function	null	1	Glutathionylation
PF3D7_1401800	choline kinase	CK	1	Glutathionylation
PF3D7_1406700	vacuolar protein sorting-associated protein 29	VPS29	1	Glutathionylation
PF3D7_1407500	multifunctional methyltransferase subunit TRM112, putative	TRM112	1	Glutathionylation
PF3D7_1419700	eukaryotic translation initiation factor 3 subunit H, putative	EIF3H	1	Glutathionylation
PF3D7_1422400	conserved Plasmodium protein, unknown function	null	1	Glutathionylation
PF3D7_1439700	leucine carboxyl methyltransferase, putative	null	1	Glutathionylation
PF3D7_1464600	serine/threonine protein phosphatase UIS2, putative	UIS2	1	Glutathionylation
PF3D7_0205100	conserved Plasmodium protein, unknown function	null	1	LysineMethylation
PF3D7_0302100	serine/threonine protein kinase	SRPK1	1	LysineMethylation
PF3D7_0309000	dual specificity protein phosphatase	YVH1	1	LysineMethylation
PF3D7_0629500	amino acid transporter AAT1	AAT1	1	LysineMethylation
PF3D7_0706700	DNA mismatch repair protein MSH2, putative	MSH2-2	1	LysineMethylation
PF3D7_0726400	conserved Plasmodium membrane protein, unknown function	null	1	LysineMethylation
PF3D7_0820200	phosphatidylglycerophosphate synthase	PGPS	1	LysineMethylation
PF3D7_1012700	NLI interacting factor-like phosphatase, putative	NIF4	1	LysineMethylation
PF3D7_1023700	conserved Plasmodium protein, unknown function	null	1	LysineMethylation
PF3D7_1025100	glutamine--fructose-6-phosphate aminotransferase [isomerizing], putative	GFPT	1	LysineMethylation
PF3D7_1034000	Sec1 family protein, putative	SLY1	1	LysineMethylation
PF3D7_1128400	bifunctional farnesyl/geranylgeranyl diphosphate synthase	FPPS/GGPPS	1	LysineMethylation
PF3D7_1137600	conserved Plasmodium protein, unknown function	null	1	LysineMethylation
PF3D7_1142800	ATP synthase-associated protein, putative	null	1	LysineMethylation
PF3D7_1202600	nuclear export mediator factor NEMF, putative	NEMF	1	LysineMethylation
PF3D7_1205100	O-phosphoseryl-tRNA(Sec) selenium transferase, putative	SEPSECS	1	LysineMethylation
PF3D7_1209400	cytosolic iron-sulfur protein assembly protein 1, putative	CIA1	1	LysineMethylation
PF3D7_1220000	zinc finger protein, putative	null	1	LysineMethylation
PF3D7_1231600	pre-mRNA-splicing factor ATP-dependent RNA helicase PRP2, putative	PRP2	1	LysineMethylation
PF3D7_1247800	dipeptidyl aminopeptidase 2	DPAP2	1	LysineMethylation
PF3D7_1250100	osmiophilic body protein G377	G377	1	LysineMethylation
PF3D7_1343300	CDT1-like protein, putative	null	1	LysineMethylation
PF3D7_1351000	phosphatidylinositol transfer protein, putative	null	1	LysineMethylation
PF3D7_1359300	exosome complex exonuclease RRP44	DIS3	1	LysineMethylation
PF3D7_1360500	guanylyl cyclase beta	GCbeta	1	LysineMethylation
PF3D7_1366400	rhoptry protein RHOP148	RHOP148	1	LysineMethylation
PF3D7_1422700	conserved Plasmodium protein, unknown function	null	1	LysineMethylation
PF3D7_1440600	protein SOC3, putative	SOC3	1	LysineMethylation
PF3D7_1450300	NADPH--cytochrome P450 reductase, putative	CPR	1	LysineMethylation
PF3D7_1451600	LCCL domain-containing protein	LAP5	1	LysineMethylation
PF3D7_1462100	conserved Plasmodium protein, unknown function	null	1	LysineMethylation
PF3D7_1467900	rab GTPase activator, putative	null	1	LysineMethylation
PF3D7_0524700	mitochondrial import receptor subunit TOM22, putative	TOM22	1	Myristoylation
PF3D7_0717500	calcium-dependent protein kinase 4	CDPK4	1	Myristoylation
PF3D7_0805000	alpha/beta hydrolase, putative	null	1	Myristoylation
PF3D7_0906100	vacuolar protein sorting-associated protein 46, putative	VPS46	1	Myristoylation
PF3D7_0913800	conserved Plasmodium protein, unknown function	null	1	Myristoylation
PF3D7_1328800	transcriptional regulatory protein sir2a	SIR2A	1	Myristoylation
PF3D7_0203000	repetitive organellar protein, putative	ROPE	1	Nitrosylation
PF3D7_0605100	RNA-binding protein, putative	null	1	Nitrosylation
PF3D7_0719000	conserved protein, unknown function	null	1	Nitrosylation
PF3D7_0904100	AP-4 complex subunit epsilon, putative	null	1	Nitrosylation
PF3D7_1355500	serine/threonine protein phosphatase 5	PP5	1	Nitrosylation
PF3D7_0202200	EMP1-trafficking protein	PTP1	1	Palmitoylation
PF3D7_0208800	conserved Plasmodium protein, unknown function	null	1	Palmitoylation
PF3D7_0210200	conserved Plasmodium protein, unknown function	null	1	Palmitoylation
PF3D7_0218500	small nuclear ribonucleoprotein Sm D2, putative	SNRPD2	1	Palmitoylation
PF3D7_0417300	LETM1-like protein, putative	null	1	Palmitoylation
PF3D7_0520400	single-stranded DNA-binding protein, putative	null	1	Palmitoylation
PF3D7_0529000	conserved Plasmodium protein, unknown function	null	1	Palmitoylation
PF3D7_0617000	mitochondrial import receptor subunit TOM40, putative	TOM40	1	Palmitoylation
PF3D7_0626100	oxidoreductase, short-chain dehydrogenase family, putative	null	1	Palmitoylation
PF3D7_0729200	1-cys peroxiredoxin	AOP	1	Palmitoylation
PF3D7_0807900	tyrosine--tRNA ligase	TyrRS	1	Palmitoylation
PF3D7_0824400	nucleoside transporter 2	NT2	1	Palmitoylation
PF3D7_0831600	cytoadherence linked asexual protein 8	CLAG8	1	Palmitoylation
PF3D7_0910900	DNA primase large subunit, putative	null	1	Palmitoylation
PF3D7_0912400	alkaline phosphatase, putative	null	1	Palmitoylation
PF3D7_0914200	phospholipid or glycerol acyltransferase, putative	null	1	Palmitoylation
PF3D7_0923000	DNA-directed RNA polymerase II subunit RPB3, putative	RPB3	1	Palmitoylation
PF3D7_1011500	conserved protein, unknown function	null	1	Palmitoylation
PF3D7_1037300	ADP/ATP transporter on adenylate translocase	ADT	1	Palmitoylation
PF3D7_1106000	RuvB-like helicase 2	RUVB2	1	Palmitoylation
PF3D7_1107400	DNA repair protein RAD51	RAD51	1	Palmitoylation
PF3D7_1108500	succinyl-CoA synthetase alpha subunit, putative	null	1	Palmitoylation
PF3D7_1119800	alternative splicing factor ASF-1, putative	ASF1	1	Palmitoylation
PF3D7_1124000	endoplasmic reticulum oxidoreductin, putative	ERO1	1	Palmitoylation
PF3D7_1127500	protein disulfide-isomerase, putative	null	1	Palmitoylation
PF3D7_1127600	CRAL/TRIO domain-containing protein, putative	null	1	Palmitoylation
PF3D7_1202200	mitochondrial phosphate carrier protein	MPC	1	Palmitoylation
PF3D7_1246800	signal recognition particle receptor subunit beta, putative	SRPRB	1	Palmitoylation
PF3D7_1308300	40S ribosomal protein S27	RPS27	1	Palmitoylation
PF3D7_1314500	transmembrane emp24 domain-containing protein, putative	null	1	Palmitoylation
PF3D7_1331300	signal peptidase complex catalytic subunit SEC11	SEC11	1	Palmitoylation
PF3D7_1333300	transmembrane emp24 domain-containing protein, putative	null	1	Palmitoylation
PF3D7_1342100	aconitate hydratase	IRP	1	Palmitoylation
PF3D7_1353200	membrane associated histidine-rich protein 2	MAHRP2	1	Palmitoylation
PF3D7_1354400	V-type proton ATPase 21 kDa proteolipid subunit, putative	null	1	Palmitoylation
PF3D7_1367600	ribosome biogenesis protein MRT4, putative	null	1	Palmitoylation
PF3D7_1406800	glideosome associated protein with multiple membrane spans 3	GAPM3	1	Palmitoylation
PF3D7_1412800	glycylpeptide N-tetradecanoyltransferase	NMT	1	Palmitoylation
PF3D7_1413900	DnaJ protein, putative	null	1	Palmitoylation
PF3D7_1429600	conserved Plasmodium protein, unknown function	GEXP03	1	Palmitoylation
PF3D7_1439400	cytochrome b-c1 complex subunit Rieske, putative	null	1	Palmitoylation
PF3D7_1446900	glutaminyl-peptide cyclotransferase, putative	null	1	Palmitoylation
PF3D7_1458000	cysteine proteinase falcipain 1	FP1	1	Palmitoylation
PF3D7_1477300	Plasmodium exported protein (PHIST), unknown function	Pfg14-744	1	Palmitoylation
PF3D7_0211200	ras-related protein Rab-5A	RAB5a	1	Prenylation
PF3D7_0910600	SNARE protein	YKT6.1	1	Prenylation
PF3D7_1340700	ras-related protein Rab-11B	RAB11b	1	Prenylation
PF3D7_0109000	photosensitized INA-labeled protein PHIL1	PHIL1	1	Ubiquitylation
PF3D7_0114000	exported protein family 1	EPF1	1	Ubiquitylation
PF3D7_0215700	DNA-directed RNA polymerase II subunit RPB2, putative	RPB2	1	Ubiquitylation
PF3D7_0219400.1	ribosome associated membrane protein RAMP4, putative	null	1	Ubiquitylation
PF3D7_0304200	EH domain-containing protein	EHD	1	Ubiquitylation
PF3D7_0417600	conserved Plasmodium protein, unknown function	null	1	Ubiquitylation
PF3D7_0422300	alpha tubulin 2	null	1	Ubiquitylation
PF3D7_0422700	eukaryotic initiation factor 4A-III, putative	EIF4A3	1	Ubiquitylation
PF3D7_0503300	serine/arginine-rich splicing factor 12	SRSF12	1	Ubiquitylation
PF3D7_0510500	topoisomerase I	TopoI	1	Ubiquitylation
PF3D7_0517700	eukaryotic translation initiation factor 3 subunit B, putative	EIF3B	1	Ubiquitylation
PF3D7_0530100	SNARE protein, putative	SYN6	1	Ubiquitylation
PF3D7_0530200	phosphoenolpyruvate/phosphate translocator	PPT	1	Ubiquitylation
PF3D7_0606900	glutaredoxin-like protein	GLP2	1	Ubiquitylation
PF3D7_0621100	conserved Plasmodium protein, unknown function	null	1	Ubiquitylation
PF3D7_0629800	cullin-like protein, putative	null	1	Ubiquitylation
PF3D7_0803700	tubulin gamma chain	g-tub	1	Ubiquitylation
PF3D7_0806300	ferlin-like protein, putative	FLP	1	Ubiquitylation
PF3D7_0806500	DnaJ protein, putative	null	1	Ubiquitylation
PF3D7_0811000	cullin-1, putative	CUL1	1	Ubiquitylation
PF3D7_0818500	zinc finger protein, putative	null	1	Ubiquitylation
PF3D7_0819500	conserved protein, unknown function	null	1	Ubiquitylation
PF3D7_0821800	protein transport protein SEC61 subunit beta, putative	SEC61B	1	Ubiquitylation
PF3D7_0903100	protein RER1, putative	RER1	1	Ubiquitylation
PF3D7_0903600.1	conserved protein, unknown function	null	1	Ubiquitylation
PF3D7_0908000	plasma membrane protein 1, putative	PMP1	1	Ubiquitylation
PF3D7_0921000.1	ubiquitin-conjugating enzyme E2, putative	null	1	Ubiquitylation
PF3D7_1002700	conserved Plasmodium protein, unknown function	null	1	Ubiquitylation
PF3D7_1024800	exported protein 3	EXP3	1	Ubiquitylation
PF3D7_1025000	Eps15-like protein	EPS15	1	Ubiquitylation
PF3D7_1027400	DNA-directed RNA polymerase II subunit RPB7, putative	RPB7	1	Ubiquitylation
PF3D7_1102500	gametocyte exported protein 2	GEXP02	1	Ubiquitylation
PF3D7_1132000	ubiquitin-like protein, putative	null	1	Ubiquitylation
PF3D7_1147900	peroxisome assembly protein 22, putative	PEX22	1	Ubiquitylation
PF3D7_1205500	zinc finger protein, putative	null	1	Ubiquitylation
PF3D7_1205900	conserved protein, unknown function	null	1	Ubiquitylation
PF3D7_1213600	dynein light chain 1, putative	DLC8	1	Ubiquitylation
PF3D7_1226800	ataxin-3, putative	ATX3	1	Ubiquitylation
PF3D7_1238600	sphingomyelin phosphodiesterase	NSM	1	Ubiquitylation
PF3D7_1309300	U4/U6 small nuclear ribonucleoprotein PRP3, putative	PRPF3	1	Ubiquitylation
PF3D7_1313000	ubiquitin-like protein nedd8 homologue, putative	NEDD8	1	Ubiquitylation
PF3D7_1323700	glideosome associated protein with multiple membrane spans 1	GAPM1	1	Ubiquitylation
PF3D7_1347700	ethanolamine-phosphate cytidylyltransferase	ECT	1	Ubiquitylation
PF3D7_1354200	phosphoinositide phosphatase SAC1	SAC1	1	Ubiquitylation
PF3D7_1358400	conserved Plasmodium protein, unknown function	null	1	Ubiquitylation
PF3D7_1362700	conserved Plasmodium protein, unknown function	null	1	Ubiquitylation
PF3D7_1363400	polyubiquitin binding protein, putative	DOA1	1	Ubiquitylation
PF3D7_1414400	serine/threonine protein phosphatase PP1	PP1	1	Ubiquitylation
PF3D7_1418000	ubiquitin fusion degradation protein 1, putative	UFD1	1	Ubiquitylation
PF3D7_1449800	conserved protein, unknown function	null	1	Ubiquitylation
PF3D7_1457500	vacuolar protein sorting-associated protein 4	VPS4	1	Ubiquitylation
PF3D7_1464700	ATP synthase (C/AC39) subunit, putative	null	1	Ubiquitylation
