# Supplementary material for: Beyond phosphorylation: Putative roles of post-translational modifications in Plasmodium sexual stages
Source: Mol Biochem Parasitol. 2021 Sep;245:111406. doi: 10.1016/j.molbiopara.2021.111406 (PMC8505795; doi:10.1016/j.molbiopara.2021.111406)
Supplement: Supplementary file 7 [file mmc7.xlsx]

## Sheet: GO Term Enrichment tables
	Supplementary Table 5: GO-Term Enrichments for all PTMs
	GO term enrichment results for PTM vs GamProteome datasets from Supplementary Table 2
	GO term enrichment was performed using PlasmoDB analyze function, restricted to GO slim, p value cutoff 0.01
	BP = Biological Process
	MF= Molecular Function
	N.B There is no enrichment for GPI anchors as no results with a p < 0.01 were returned

## Sheet: Acetylation BP
GO ID	GO Term	Genes in the bkgd with this term	Genes in your result with this term	Percentage of bkgd genes in your result	Fold enrichment	Odds ratio	P- value	Benjamini	Bonferroni		Total acetylated proteins also found in gametocytes: 579
GO:0009058	biosynthetic process	600	127	21.2	1.77	2.26	3.51e-12	1.59e-10	1.62e-10		Proteins annotated with a biological process and/or molecular function term: 508
GO:0009056	catabolic process	154	50	32.5	2.71	3.78	6.89e-12	1.59e-10	3.17e-10
GO:0008150	biological process	2553	377	14.8	1.23	1.86	3.42e-11	5.25e-10	1.58e-09
GO:0006412	translation	260	67	25.8	2.15	2.76	2.22e-10	2.55e-09	1.02e-08
GO:0044281	small molecule metabolic process	250	64	25.6	2.14	2.73	7.93e-10	7.29e-09	3.65e-08
GO:0005975	carbohydrate metabolic process	34	18	52.9	4.42	8.51	6.92e-09	5.31e-08	3.18e-07
GO:0034641	cellular nitrogen compound metabolic process	845	151	17.9	1.49	1.82	1.65e-08	1.08e-07	7.57e-07
GO:0034655	nucleobase-containing compound catabolic process	42	19	45.2	3.77	6.25	7.2e-08	4.14e-07	3.31e-06
GO:0006091	generation of precursor metabolites and energy	46	18	39.1	3.27	4.85	2.19e-06	1.12e-05	0.000101
GO:0051186	cofactor metabolic process	92	24	26.1	2.18	2.66	0.000139	0.00064	0.0064
GO:0051276	chromosome organization	61	18	29.5	2.46	3.14	0.00018	0.000751	0.00826
GO:0006520	cellular amino acid metabolic process	67	19	28.4	2.37	2.98	0.000213	0.000794	0.00981
GO:0006457	protein folding	78	21	26.9	2.25	2.77	0.000224	0.000794	0.0103

## Sheet: Acetylation MF
GO ID	GO Term	Genes in the bkgd with this term	Genes in your result with this term	Percentage of bkgd genes in your result	Fold enrichment	Odds ratio	P- value	Benjamini	Bonferroni		Total acetylated proteins also found in gametocytes: 579
GO:0003674	molecular function	2961	449	15.2	1.27	2.68	9.3e-21	3.25e-19	3.25e-19		Proteins annotated with a biological process and/or molecular function term: 508
GO:0003729	mRNA binding	76	32	42.1	3.51	5.61	2.29e-11	4e-10	8e-10
GO:0016887	ATPase activity	150	44	29.3	2.45	3.23	5.12e-09	5.97e-08	1.79e-07
GO:0003723	RNA binding	320	72	22.5	1.88	2.3	2.8e-08	2.45e-07	9.79e-07
GO:0003735	structural constituent of ribosome	153	40	26.1	2.18	2.72	8.05e-07	5.64e-06	2.82e-05
GO:0005198	structural molecule activity	194	46	23.7	1.98	2.4	2.41e-06	1.4e-05	8.43e-05
GO:0043167	ion binding	943	154	16.3	1.36	1.6	5.13e-06	2.56e-05	0.000179
GO:0051082	unfolded protein binding	46	15	32.6	2.72	3.62	0.000182	0.000796	0.00637
GO:0030234	enzyme regulator activity	36	12	33.3	2.78	3.73	0.000641	0.00249	0.0224
GO:0008233	peptidase activity	134	29	21.6	1.81	2.09	0.000932	0.00326	0.0326
GO:0008135	translation factor activity, RNA binding	70	18	25.7	2.15	2.59	0.00112	0.00358	0.0393
GO:0003677	DNA binding	210	39	18.6	1.55	1.73	0.00298	0.00869	0.104
GO:0016874	ligase activity	95	21	22.1	1.84	2.13	0.00351	0.00944	0.123

## Sheet: Glutathionylation BP
GO ID	GO Term	Genes in the bkgd with this term	Genes in your result with this term	Percentage of bkgd genes in your result	Fold enrichment	Odds ratio	P- value	Benjamini	Bonferroni		Total glutathionylated proteins also found in gametocytes: 389
GO:0008150	biological process	2553	287	11.2	1.37	2.73	5.88e-18	1.37e-16	2.65e-16		Proteins annotated with a biological process and/or molecular function term: 368
GO:0009056	catabolic process	154	49	31.8	3.88	5.85	6.1e-18	1.37e-16	2.74e-16
GO:0044281	small molecule metabolic process	250	63	25.2	3.07	4.32	4e-17	6.01e-16	1.8e-15
GO:0006457	protein folding	78	30	38.5	4.69	7.51	7.78e-14	8.75e-13	3.5e-12
GO:0051186	cofactor metabolic process	92	27	29.3	3.58	4.93	1.86e-09	1.67e-08	8.37e-08
GO:0009058	biosynthetic process	600	86	14.3	1.75	2.13	3.73e-08	2.8e-07	1.68e-06
GO:0005975	carbohydrate metabolic process	34	14	41.2	5.02	8.09	1.51e-07	9.69e-07	6.78e-06
GO:0042592	homeostatic process	57	18	31.6	3.85	5.37	2.99e-07	1.68e-06	1.34e-05
GO:0034641	cellular nitrogen compound metabolic process	845	105	12.4	1.51	1.81	1.65e-06	8.24e-06	7.41e-05
GO:0006950	response to stress	118	26	22	2.68	3.32	2.01e-06	9.06e-06	9.06e-05
GO:0006520	cellular amino acid metabolic process	67	18	26.9	3.27	4.26	4.17e-06	1.71e-05	0.000188
GO:0006091	generation of precursor metabolites and energy	46	14	30.4	3.71	5.04	1.04e-05	3.89e-05	0.000467
GO:0034655	nucleobase-containing compound catabolic process	42	13	31	3.77	5.16	1.76e-05	6.1e-05	0.000793
GO:0006412	translation	260	40	15.4	1.87	2.16	5.49e-05	0.000177	0.00247
GO:0051276	chromosome organization	61	15	24.6	3	3.76	8.24e-05	0.000247	0.00371
GO:0006913	nucleocytoplasmic transport	17	5	29.4	3.58	4.71	0.0098	0.0276	0.441

## Sheet: Glutathionylation MF
GO ID	GO Term	Genes in the bkgd with this term	Genes in your result with this term	Percentage of bkgd genes in your result	Fold enrichment	Odds ratio	P- value	Benjamini	Bonferroni		Total glutathionylated proteins also found in gametocytes: 389
GO:0003674	molecular function	2961	330	11.1	1.36	4.17	8.66e-26	2.94e-24	2.94e-24		Proteins annotated with a biological process and/or molecular function term: 368
GO:0003729	mRNA binding	76	24	31.6	3.85	5.44	2.98e-09	4.73e-08	1.01e-07
GO:0008233	peptidase activity	134	33	24.6	3	3.91	4.18e-09	4.73e-08	1.42e-07
GO:0051082	unfolded protein binding	46	17	37	4.5	6.82	4.64e-08	3.95e-07	1.58e-06
GO:0003723	RNA binding	320	51	15.9	1.94	2.3	1.61e-06	1.1e-05	5.48e-05
GO:0016853	isomerase activity	60	17	28.3	3.45	4.58	3.5e-06	1.98e-05	0.000119
GO:0042393	histone binding	16	8	50	6.09	11.41	1.37e-05	6.64e-05	0.000465
GO:0030234	enzyme regulator activity	36	12	33.3	4.06	5.74	1.6e-05	6.8e-05	0.000544
GO:0016491	oxidoreductase activity	112	23	20.5	2.5	3.01	2.7e-05	0.000102	0.00092
GO:0016874	ligase activity	95	19	20	2.44	2.89	0.000196	0.000668	0.00668
GO:0008135	translation factor activity, RNA binding	70	15	21.4	2.61	3.14	0.000424	0.00131	0.0144
GO:0043167	ion binding	943	98	10.4	1.27	1.4	0.00445	0.0126	0.151
GO:0016887	ATPase activity	150	22	14.7	1.79	1.98	0.00494	0.0129	0.168
GO:0016765	transferase activity, transferring alkyl or aryl (other than methyl) groups	21	6	28.6	3.48	4.53	0.0055	0.0134	0.187

## Sheet: Glycosylation BP
GO ID	GO Term	Genes in the bkgd with this term	Genes in your result with this term	Percentage of bkgd genes in your result	Fold enrichment	Odds ratio	P- value	Benjamini	Bonferroni		Total glycosylated proteins also found in gametocytes: 11
GO:0005975	carbohydrate metabolic process	34	4	11.8	49.26	86.95	7.88e-07	1.65e-05	1.65e-05		Proteins annotated with a biological process and/or molecular function term: 11
GO:0034655	nucleobase-containing compound catabolic process	42	4	9.5	39.88	68.53	1.88e-06	1.91e-05	3.95e-05
GO:0006091	generation of precursor metabolites and energy	46	4	8.7	36.41	61.95	2.73e-06	1.91e-05	5.74e-05
GO:0051186	cofactor metabolic process	92	4	4.3	18.21	29.27	4.42e-05	0.000232	0.000928
GO:0044281	small molecule metabolic process	250	5	2	8.37	14.8	0.00016	0.000671	0.00335
GO:0009056	catabolic process	154	4	2.6	10.88	16.93	0.00033	0.00116	0.00693
GO:0008150	biological process	2553	11	0.4	1.8	Infinity	0.0015	0.00451	0.0316
GO:0007010	cytoskeleton organization	28	2	7.1	29.91	39.05	0.00189	0.00497	0.0398
GO:0009058	biosynthetic process	600	5	0.8	3.49	5.6	0.00867	0.0202	0.182

## Sheet: Glycosylation MF
GO ID	GO Term	Genes in the bkgd with this term	Genes in your result with this term	Percentage of bkgd genes in your result	Fold enrichment	Odds ratio	P- value	Benjamini	Bonferroni		Total glycosylated proteins also found in gametocytes: 11
GO:0016829	lyase activity	46	2	4.3	18.21	22.98	0.00507	0.0257	0.0507		Proteins annotated with a biological process and/or molecular function term: 11
GO:0008092	cytoskeletal protein binding	48	2	4.2	17.45	21.98	0.00551	0.0257	0.0551
GO:0003674	molecular function	2961	11	0.4	1.56	Infinity	0.0077	0.0257	0.077

## Sheet: Arginine Methylation BP
GO ID	GO Term	Genes in the bkgd with this term	Genes in your result with this term	Percentage of bkgd genes in your result	Fold enrichment	Odds ratio	P- value	Benjamini	Bonferroni		Total arginine methylated proteins also found in gametocytes: 520
GO:0006412	translation	260	96	36.9	3.32	5.52	8.14e-30	3.67e-28	3.67e-28		Proteins annotated with a biological process and/or molecular function term: 482
GO:0008150	biological process	2553	396	15.5	1.39	3.04	1.7e-27	3.84e-26	7.67e-26
GO:0009058	biosynthetic process	600	145	24.2	2.17	3.15	6.68e-23	1e-21	3e-21
GO:0034641	cellular nitrogen compound metabolic process	845	161	19.1	1.71	2.28	1.98e-14	1.88e-13	8.93e-13
GO:0009056	catabolic process	154	52	33.8	3.03	4.41	2.09e-14	1.88e-13	9.42e-13
GO:0006457	protein folding	78	35	44.9	4.03	6.9	2.69e-14	2.02e-13	1.21e-12
GO:0044281	small molecule metabolic process	250	56	22.4	2.01	2.46	1.1e-07	7.04e-07	4.93e-06
GO:0006091	generation of precursor metabolites and energy	46	19	41.3	3.71	5.79	1.3e-07	7.26e-07	5.84e-06
GO:0005975	carbohydrate metabolic process	34	16	47.1	4.23	7.29	1.45e-07	7.26e-07	6.53e-06
GO:0042592	homeostatic process	57	20	35.1	3.15	4.45	1.38e-06	6.23e-06	6.23e-05
GO:0034655	nucleobase-containing compound catabolic process	42	16	38.1	3.42	5.04	4.67e-06	1.91e-05	0.00021
GO:0051186	cofactor metabolic process	92	22	23.9	2.15	2.58	0.000347	0.0013	0.0156
GO:0051276	chromosome organization	61	16	26.2	2.36	2.9	0.000754	0.00253	0.0339
GO:0006520	cellular amino acid metabolic process	67	17	25.4	2.28	2.77	0.000786	0.00253	0.0354
GO:0006810	transport	364	60	16.5	1.48	1.65	0.000851	0.00255	0.0383
GO:0006913	nucleocytoplasmic transport	17	7	41.2	3.7	5.65	0.00146	0.00411	0.0657
GO:0006950	response to stress	118	22	18.6	1.67	1.87	0.00983	0.026	0.442

## Sheet: Arginine Methylation MF
GO ID	GO Term	Genes in the bkgd with this term	Genes in your result with this term	Percentage of bkgd genes in your result	Fold enrichment	Odds ratio	P- value	Benjamini	Bonferroni		Total arginine methylated proteins also found in gametocytes: 520
GO:0003674	molecular function	2961	443	15	1.34	3.96	2.48e-32	9.17e-31	9.17e-31		Proteins annotated with a biological process and/or molecular function term: 482
GO:0003735	structural constituent of ribosome	153	67	43.8	3.93	7	8.06e-26	1.49e-24	2.98e-24
GO:0005198	structural molecule activity	194	70	36.1	3.24	5.06	5.09e-21	6.28e-20	1.88e-19
GO:0003723	RNA binding	320	75	23.4	2.1	2.69	5.67e-11	5.25e-10	2.1e-09
GO:0003729	mRNA binding	76	28	36.8	3.31	4.87	2.92e-09	2.16e-08	1.08e-07
GO:0051082	unfolded protein binding	46	19	41.3	3.71	5.79	1.3e-07	8.01e-07	4.8e-06
GO:0008233	peptidase activity	134	36	26.9	2.41	3.08	2.34e-07	1.24e-06	8.66e-06
GO:0008135	translation factor activity, RNA binding	70	22	31.4	2.82	3.78	3.43e-06	1.59e-05	0.000127
GO:0016887	ATPase activity	150	34	22.7	2.04	2.43	3.01e-05	0.000124	0.00111
GO:0030234	enzyme regulator activity	36	11	30.6	2.74	3.57	0.00131	0.00483	0.0483

## Sheet: Lysine Methylation BP
GO ID	GO Term	Genes in the bkgd with this term	Genes in your result with this term	Percentage of bkgd genes in your result	Fold enrichment	Odds ratio	P- value	Benjamini	Bonferroni		Total Lysine methylated proteins also found in gametocytes: 157
GO:0005975	carbohydrate metabolic process	34	8	23.5	7.23	9.6	9.28e-06	0.00039	0.00039		Proteins annotated with a biological process and/or molecular function term: 134
GO:0034655	nucleobase-containing compound catabolic process	42	8	19	5.85	7.33	4.84e-05	0.00102	0.00203
GO:0044281	small molecule metabolic process	250	18	7.2	2.21	2.48	0.00112	0.0143	0.0469
GO:0009056	catabolic process	154	13	8.4	2.59	2.9	0.00137	0.0143	0.0573
GO:0006913	nucleocytoplasmic transport	17	4	23.5	7.23	9.36	0.00185	0.0155	0.0776
GO:0006091	generation of precursor metabolites and energy	46	6	13	4.01	4.6	0.00344	0.0241	0.145
GO:0009058	biosynthetic process	600	31	5.2	1.59	1.78	0.00522	0.0313	0.219
GO:0051186	cofactor metabolic process	92	8	8.7	2.67	2.93	0.00966	0.0507	0.406

[truncated: 11 more sheets: Lysine Methylation MF, Myristoylation BP, Myristoylation MF, Nitrosylation BP, Nitrosylation MF, Palmitoylation BP, Palmitoylation MF, Prenylation BP, Prenylation MF, Ubiquitylation BP, Ubiquitylation MF]
