# Supplementary material for: Beyond phosphorylation: Putative roles of post-translational modifications in Plasmodium sexual stages
Source: Mol Biochem Parasitol. 2021 Sep;245:111406. doi: 10.1016/j.molbiopara.2021.111406 (PMC8505795; doi:10.1016/j.molbiopara.2021.111406)
Supplement: Supplementary file 8 [file mmc8.xlsx]

## Sheet: Legend
	Supplementary Table 5: Enriched GO terms found in clusters in Figure 1
	All GO terms found in each of the PTM Cytoscape diagrams are listed with their GO ID. Each GO term is represented by a node in Figure 1
	GO terms were grouped by Cytoscape based on relatedness determined by protein overlap
	Clusters determined by cytoscape were then given a grouping and summary term that represents the nodes within the cluster. Some cytoscape clusters were rearranged to improve grouping.

## Sheet: Palmitoylation
Homeostasis	Transmembrane transport	Energy metabolism	Macromolecule metabolism	Response to environment	Protein folding	Peptidase activity	Haemoglobin related	GMP related	Oxidoreductase activity	Purine nucleoside metabolism	Protein binding
GO:0019725 CELLULAR HOMEOSTASIS	GO:0019829 ATPASE-COUPLED CATION TRANSMEMBRANE TRANSPORTER ACTIVITY	GO:0046031 ADP METABOLIC PROCESS	GO:0016052 CARBOHYDRATE CATABOLIC PROCESS	GO:0006457 PROTEIN FOLDING	GO:0051084 'DE NOVO' POSTTRANSLATIONAL PROTEIN FOLDING	GO:0004190 ASPARTIC-TYPE ENDOPEPTIDASE ACTIVITY	GO:0042540 HEMOGLOBIN CATABOLIC PROCESS	GO:0006177 GMP BIOSYNTHETIC PROCESS	GO:0016860 INTRAMOLECULAR OXIDOREDUCTASE ACTIVITY	GO:0042278 PURINE NUCLEOSIDE METABOLIC PROCESS	GO:0042802 IDENTICAL PROTEIN BINDING
GO:0065008 REGULATION OF BIOLOGICAL QUALITY	GO:0042626 ATPASE-COUPLED TRANSMEMBRANE TRANSPORTER ACTIVITY	GO:0006757 ATP GENERATION FROM ADP	GO:0006091 GENERATION OF PRECURSOR METABOLITES AND ENERGY	GO:0009628 RESPONSE TO ABIOTIC STIMULUS	GO:0006458 'DE NOVO' PROTEIN FOLDING	GO:0070001 ASPARTIC-TYPE PEPTIDASE ACTIVITY	GO:0020027 HEMOGLOBIN METABOLIC PROCESS	GO:0046037 GMP METABOLIC PROCESS	GO:0016864 INTRAMOLECULAR OXIDOREDUCTASE ACTIVITY, TRANSPOSING S-S BONDS	GO:0046128 PURINE RIBONUCLEOSIDE METABOLIC PROCESS	GO:0005515 PROTEIN BINDING
GO:0042592 HOMEOSTATIC PROCESS	GO:0022853 ACTIVE ION TRANSMEMBRANE TRANSPORTER ACTIVITY	GO:0046034 ATP METABOLIC PROCESS	GO:0009132 NUCLEOSIDE DIPHOSPHATE METABOLIC PROCESS	GO:0009408 RESPONSE TO HEAT	GO:0051085 CHAPERONE COFACTOR-DEPENDENT PROTEIN REFOLDING				GO:0003756 PROTEIN DISULFIDE ISOMERASE ACTIVITY		GO:0051082 UNFOLDED PROTEIN BINDING
GO:0045454 CELL REDOX HOMEOSTASIS	GO:0022857 TRANSMEMBRANE TRANSPORTER ACTIVITY	GO:0019752 CARBOXYLIC ACID METABOLIC PROCESS	GO:0006753 NUCLEOSIDE PHOSPHATE METABOLIC PROCESS	GO:0009266 RESPONSE TO TEMPERATURE STIMULUS	GO:0061077 CHAPERONE-MEDIATED PROTEIN FOLDING				GO:0016491 OXIDOREDUCTASE ACTIVITY
	GO:0015318 INORGANIC MOLECULAR ENTITY TRANSMEMBRANE TRANSPORTER ACTIVITY	GO:0006091 GENERATION OF PRECURSOR METABOLITES AND ENERGY	GO:0009117 NUCLEOTIDE METABOLIC PROCESS	GO:0035966 RESPONSE TO TOPOLOGICALLY INCORRECT PROTEIN	GO:0006457 PROTEIN FOLDING
	GO:0015075 ION TRANSMEMBRANE TRANSPORTER ACTIVITY	GO:0006094 GLUCONEOGENESIS	GO:0019637 ORGANOPHOSPHATE METABOLIC PROCESS	GO:0006986 RESPONSE TO UNFOLDED PROTEIN	GO:0042026 PROTEIN REFOLDING
	GO:0022804 ACTIVE TRANSMEMBRANE TRANSPORTER ACTIVITY	GO:0006006 GLUCOSE METABOLIC PROCESS	GO:0043436 OXOACID METABOLIC PROCESS	GO:0042221 RESPONSE TO CHEMICAL	GO:0035966 RESPONSE TO TOPOLOGICALLY INCORRECT PROTEIN
	GO:0009678 PYROPHOSPHATE HYDROLYSIS-DRIVEN PROTON TRANSMEMBRANE TRANSPORTER ACTIVITY	GO:0006096 GLYCOLYTIC PROCESS	GO:0009150 PURINE RIBONUCLEOTIDE METABOLIC PROCESS	GO:0042493 RESPONSE TO DRUG	GO:0006986 RESPONSE TO UNFOLDED PROTEIN
	GO:0005215 TRANSPORTER ACTIVITY	GO:0019319 HEXOSE BIOSYNTHETIC PROCESS	GO:0072521 PURINE-CONTAINING COMPOUND METABOLIC PROCESS
	GO:0006820 ANION TRANSPORT	GO:0046364 MONOSACCHARIDE BIOSYNTHETIC PROCESS	GO:0009185 RIBONUCLEOSIDE DIPHOSPHATE METABOLIC PROCESS
	GO:0006811 ION TRANSPORT	GO:0055086 NUCLEOBASE-CONTAINING SMALL MOLECULE METABOLIC PROCESS	GO:0009259 RIBONUCLEOTIDE METABOLIC PROCESS
	GO:0055085 TRANSMEMBRANE TRANSPORT	GO:0006165 NUCLEOSIDE DIPHOSPHATE PHOSPHORYLATION	GO:0044281 SMALL MOLECULE METABOLIC PROCESS
		GO:0046939 NUCLEOTIDE PHOSPHORYLATION
		GO:0006082 ORGANIC ACID METABOLIC PROCESS
		GO:0009135 PURINE NUCLEOSIDE DIPHOSPHATE METABOLIC PROCESS
		GO:0006163 PURINE NUCLEOTIDE METABOLIC PROCESS
		GO:0009179 PURINE RIBONUCLEOSIDE DIPHOSPHATE METABOLIC PROCESS
		GO:0006090 PYRUVATE METABOLIC PROCESS
		GO:0019693 RIBOSE PHOSPHATE METABOLIC PROCESS

## Sheet: Acetylation
Ion homeostasis	Macromolecule catabolism	Ubiquitin dependant protein degradation	Macromolecule metabolism	Protein synthesis	Energy metabolism	Protein binding	Ungrouped
GO:0055074 CALCIUM ION HOMEOSTASIS	GO:0009056 CATABOLIC PROCESS	GO:0006511 UBIQUITIN-DEPENDENT PROTEIN CATABOLIC PROCESS	GO:1901576 ORGANIC SUBSTANCE BIOSYNTHETIC PROCESS	GO:0043043 PEPTIDE BIOSYNTHETIC PROCESS	GO:0006165 NUCLEOSIDE DIPHOSPHATE PHOSPHORYLATION	GO:0051082 UNFOLDED PROTEIN BINDING	GO:0042221 RESPONSE TO CHEMICAL
GO:0055080 CATION HOMEOSTASIS	GO:1901565 ORGANONITROGEN COMPOUND CATABOLIC PROCESS	GO:0043632 MODIFICATION-DEPENDENT MACROMOLECULE CATABOLIC PROCESS	GO:1901576 PEPTIDE METABOLIC PROCESS	GO:0006412 TRANSLATION	GO:0006091 GENERATION OF PRECURSOR METABOLITES AND ENERGY	GO:0046983 PROTEIN DIMERIZATION ACTIVITY	GO:0016887 ATPASE
GO:0048878 CHEMICAL HOMEOSTASIS	GO:0044248 CELLULAR CATABOLIC PROCESS	GO:0006508 PROTEOLYSIS	GO:0043604 AMIDE BIOSYNTHETIC PROCESS	GO:0003735 STRUCTURAL CONSTITUENT OF RIBOSOME	GO:0016052 CARBOHYDRATE CATABOLIC PROCESS	GO:0005515 PROTEIN BINDING	GO:0003729 MRNA BINDING
GO:0098771 INORGANIC ION HOMEOSTASIS	GO:1901575 ORGANIC SUBSTANCE CATABOLIC PROCESS	GO:0019941 MODIFICATION-DEPENDENT PROTEIN CATABOLIC PROCESS	GO:0009987 CELLULAR PROCESS	GO:0002181 CYTOPLASMIC TRANSLATION	GO:0006757 ATP GENERATION FROM ADP	GO:0046982 PROTEIN HETERODIMERIZATION ACTIVITY	GO:0006333 CHROMATIN ASSEMBLY OR DISASSEMBLY
GO:0050801 ION HOMEOSTASIS	GO:0044265 CELLULAR MACROMOLECULE CATABOLIC PROCESS		GO:0019222 REGULATION OF METABOLIC PROCESS		GO:0046364 MONOSACCHARIDE BIOSYNTHETIC PROCESS
GO:0072507 DIVALENT INORGANIC CATION HOMEOSTASIS	GO:0009057 MACROMOLECULE CATABOLIC PROCESS		GO:0034645 CELLULAR MACROMOLECULE BIOSYNTHETIC PROCESS		GO:0046939 NUCLEOTIDE PHOSPHORYLATION
			GO:0009059 MACROMOLECULE BIOSYNTHETIC PROCESS		GO:0046034 ATP METABOLIC PROCESS
			GO:0044249 CELLULAR BIOSYNTHETIC PROCESS		GO:0019318 HEXOSE METABOLIC PROCESS
			GO:0009167 PURINE RIBONUCLEOSIDE MONOPHOSPHATE METABOLIC PROCESS		GO:0009135 PURINE NUCLEOSIDE DIPHOSPHATE METABOLIC PROCESS
			GO:1901566 ORGANONITROGEN COMPOUND BIOSYNTHETIC PROCESS		GO:0046031 ADP METABOLIC PROCESS
			GO:0009126 PURINE NUCLEOSIDE MONOPHOSPHATE METABOLIC PROCESS		GO:0019319 HEXOSE BIOSYNTHETIC PROCESS
			GO:0044271 CELLULAR NITROGEN COMPOUND BIOSYNTHETIC PROCESS		GO:0009259 RIBONUCLEOTIDE METABOLIC PROCESS
			GO:0009058 BIOSYNTHETIC PROCESS		GO:0009185 RIBONUCLEOSIDE DIPHOSPHATE METABOLIC PROCESS
			GO:1901564 ORGANONITROGEN COMPOUND METABOLIC PROCESS		GO:0019693 RIBOSE PHOSPHATE METABOLIC PROCESS
			GO:0043603 CELLULAR AMIDE METABOLIC PROCESS		GO:0016051 CARBOHYDRATE BIOSYNTHETIC PROCESS
			GO:0006090 PYRUVATE METABOLIC PROCESS		GO:0019752 CARBOXYLIC ACID METABOLIC PROCESS
			GO:0055086 NUCLEOBASE-CONTAINING SMALL MOLECULE METABOLIC PROCESS		GO:0006006 GLUCOSE METABOLIC PROCESS
			GO:0072521 PURINE-CONTAINING COMPOUND METABOLIC PROCESS		GO:0009179 PURINE RIBONUCLEOSIDE DIPHOSPHATE METABOLIC PROCESS
			GO:0009132 NUCLEOSIDE DIPHOSPHATE METABOLIC PROCESS		GO:0005975 CARBOHYDRATE METABOLIC PROCESS
			GO:0005996 MONOSACCHARIDE METABOLIC PROCESS
			GO:0006096 GLYCOLYTIC PROCESS
			GO:0006082 ORGANIC ACID METABOLIC PROCESS
			GO:0009117 NUCLEOTIDE METABOLIC PROCESS
			GO:0009150 PURINE RIBONUCLEOTIDE METABOLIC PROCESS
			GO:0006163 PURINE NUCLEOTIDE METABOLIC PROCESS
			GO:0044281 SMALL MOLECULE METABOLIC PROCESS
			GO:0006753 NUCLEOSIDE PHOSPHATE METABOLIC PROCESS
			GO:0043436 OXOACID METABOLIC PROCESS
			GO:0006094 GLUCONEOGENESIS
			GO:0006520 CELLULAR AMINO ACID METABOLIC PROCESS
			GO:0043648 DICARBOXYLIC ACID METABOLIC PROCESS

## Sheet: Nitrosylation
Protein folding	Response to environment	Haemoglobin related	Macromolecule metabolism	Energy metabolism	Amino acid metabolism	Protein binding	DNA replication	Protein complex assembly	Chromatin organisation	GMP related	Ubiquitin dependant protein degradation	Macromolecule catabolism	DNA/RNA binding	Ungrouped
GO:0006458 'DE NOVO' PROTEIN FOLDING	GO:0009266 RESPONSE TO TEMPERATURE STIMULUS	GO:0042540 HEMOGLOBIN CATABOLIC PROCESS	GO:0046031 ADP METABOLIC PROCESS	GO:0006757 ATP GENERATION FROM ADP	GO:0006536 GLUTAMATE METABOLIC PROCESS	GO:0042803 PROTEIN HOMODIMERIZATION ACTIVITY	GO:1902969 MITOTIC DNA REPLICATION	GO:0022607 CELLULAR COMPONENT ASSEMBLY	GO:0031497 CHROMATIN ASSEMBLY	GO:0046037 GMP METABOLIC PROCESS	GO:0044248 CELLULAR CATABOLIC PROCESS	GO:0044248 CELLULAR CATABOLIC PROCESS	GO:0070717 POLY-PURINE TRACT BINDING	GO:0036094 SMALL MOLECULE BINDING
GO:0006457 PROTEIN FOLDING	GO:0042493 RESPONSE TO DRUG	GO:0020027 HEMOGLOBIN METABOLIC PROCESS	GO:0016051 CARBOHYDRATE BIOSYNTHETIC PROCESS	GO:0046034 ATP METABOLIC PROCESS	GO:0006520 CELLULAR AMINO ACID METABOLIC PROCESS	GO:0051082 UNFOLDED PROTEIN BINDING	GO:0006270 DNA REPLICATION INITIATION	GO:0034622 CELLULAR PROTEIN-CONTAINING COMPLEX ASSEMBLY	GO:0071824 PROTEIN-DNA COMPLEX SUBUNIT ORGANIZATION	GO:0006177 GMP BIOSYNTHETIC PROCESS	GO:0044257 CELLULAR PROTEIN CATABOLIC PROCESS	GO:0044265 CELLULAR MACROMOLECULE CATABOLIC PROCESS	GO:0043565 SEQUENCE-SPECIFIC DNA BINDING	GO:0005488 BINDING
GO:0051084 'DE NOVO' POSTTRANSLATIONAL PROTEIN FOLDING	GO:0010033 RESPONSE TO ORGANIC SUBSTANCE		GO:1901135 CARBOHYDRATE DERIVATIVE METABOLIC PROCESS	GO:0016052 CARBOHYDRATE CATABOLIC PROCESS	GO:0044282 SMALL MOLECULE CATABOLIC PROCESS	GO:0042802 IDENTICAL PROTEIN BINDING	GO:0002183 CYTOPLASMIC TRANSLATIONAL INITIATION	GO:0065003 PROTEIN-CONTAINING COMPLEX ASSEMBLY	GO:0006333 CHROMATIN ASSEMBLY OR DISASSEMBLY		GO:0043632 MODIFICATION-DEPENDENT MACROMOLECULE CATABOLIC PROCESS	GO:0009057 MACROMOLECULE CATABOLIC PROCESS	GO:0003688 DNA REPLICATION ORIGIN BINDING	GO:0002183 CYTOPLASMIC TRANSLATIONAL INITIATION
GO:0006986 RESPONSE TO UNFOLDED PROTEIN	GO:0006950 RESPONSE TO STRESS		GO:0005975 CARBOHYDRATE METABOLIC PROCESS	GO:0019752 CARBOXYLIC ACID METABOLIC PROCESS	GO:0009064 GLUTAMINE FAMILY AMINO ACID METABOLIC PROCESS	GO:0046983 PROTEIN DIMERIZATION ACTIVITY	GO:0033260 NUCLEAR DNA REPLICATION	GO:0043933 PROTEIN-CONTAINING COMPLEX SUBUNIT ORGANIZATION	GO:0034728 NUCLEOSOME ORGANIZATION		GO:0019941 MODIFICATION-DEPENDENT PROTEIN CATABOLIC PROCESS	GO:1901575 ORGANIC SUBSTANCE CATABOLIC PROCESS	GO:0008143 POLY(A) BINDING	GO:0008233 PEPTIDASE ACTIVITY
GO:0035966 RESPONSE TO TOPOLOGICALLY INCORRECT PROTEIN	GO:0009628 RESPONSE TO ABIOTIC STIMULUS		GO:0006520 CELLULAR AMINO ACID METABOLIC PROCESS	GO:0006091 GENERATION OF PRECURSOR METABOLITES AND ENERGY	GO:1901605 ALPHA-AMINO ACID METABOLIC PROCESS	GO:0005515 PROTEIN BINDING	GO:0044786 CELL CYCLE DNA REPLICATION	GO:0065004 PROTEIN-DNA COMPLEX ASSEMBLY	GO:0006334 NUCLEOSOME ASSEMBLY		GO:0043248 PROTEASOME ASSEMBLY	GO:1901565 ORGANONITROGEN COMPOUND CATABOLIC PROCESS	GO:0003729 MRNA BINDING
GO:0061077 CHAPERONE-MEDIATED PROTEIN FOLDING	GO:0035966 RESPONSE TO TOPOLOGICALLY INCORRECT PROTEIN		GO:0032787 MONOCARBOXYLIC ACID METABOLIC PROCESS	GO:0051156 GLUCOSE 6-PHOSPHATE METABOLIC PROCESS			GO:1902299 PRE-REPLICATIVE COMPLEX ASSEMBLY INVOLVED IN CELL CYCLE DNA REPLICATION				GO:0070682 PROTEASOME REGULATORY PARTICLE ASSEMBLY
GO:0051085 CHAPERONE COFACTOR-DEPENDENT PROTEIN REFOLDING	GO:0009408 RESPONSE TO HEAT		GO:0055086 NUCLEOBASE-CONTAINING SMALL MOLECULE METABOLIC PROCESS	GO:0006006 GLUCOSE METABOLIC PROCESS			GO:0000727 DOUBLE-STRAND BREAK REPAIR VIA BREAK-INDUCED REPLICATION				GO:0043161 PROTEASOME-MEDIATED UBIQUITIN-DEPENDENT PROTEIN CATABOLIC PROCESS
GO:0044183 PROTEIN FOLDING CHAPERONE	GO:0042221 RESPONSE TO CHEMICAL		GO:0009132 NUCLEOSIDE DIPHOSPHATE METABOLIC PROCESS	GO:0019319 HEXOSE BIOSYNTHETIC PROCESS			GO:0036388 PRE-REPLICATIVE COMPLEX ASSEMBLY				GO:0030163 PROTEIN CATABOLIC PROCESS
	GO:0006979 RESPONSE TO OXIDATIVE STRESS		GO:0006753 NUCLEOSIDE PHOSPHATE METABOLIC PROCESS	GO:0019318 HEXOSE METABOLIC PROCESS			GO:0006267 PRE-REPLICATIVE COMPLEX ASSEMBLY INVOLVED IN NUCLEAR CELL CYCLE DNA REPLICATION				GO:0019538 PROTEIN METABOLIC PROCESS
	GO:0008144 DRUG BINDING		GO:0009117 NUCLEOTIDE METABOLIC PROCESS	GO:0005996 MONOSACCHARIDE METABOLIC PROCESS			GO:0006268 DNA UNWINDING INVOLVED IN DNA REPLICATION				GO:0006508 PROTEOLYSIS
			GO:0006082 ORGANIC ACID METABOLIC PROCESS	GO:0006739 NADP METABOLIC PROCESS							GO:0051603 PROTEOLYSIS INVOLVED IN CELLULAR PROTEIN CATABOLIC PROCESS
			GO:1901564 ORGANONITROGEN COMPOUND METABOLIC PROCESS	GO:0006740 NADPH REGENERATION							GO:0043130 UBIQUITIN BINDING
			GO:0019637 ORGANOPHOSPHATE METABOLIC PROCESS	GO:0006165 NUCLEOSIDE DIPHOSPHATE PHOSPHORYLATION							GO:0006511 UBIQUITIN-DEPENDENT PROTEIN CATABOLIC PROCESS
			GO:0043436 OXOACID METABOLIC PROCESS	GO:0046939 NUCLEOTIDE PHOSPHORYLATION							GO:0032182 UBIQUITIN-LIKE PROTEIN BINDING
			GO:0009179 PURINE RIBONUCLEOSIDE DIPHOSPHATE METABOLIC PROCESS	GO:0006098 PENTOSE-PHOSPHATE SHUNT
			GO:0009150 PURINE RIBONUCLEOTIDE METABOLIC PROCESS	GO:0009135 PURINE NUCLEOSIDE DIPHOSPHATE METABOLIC PROCESS
			GO:0006090 PYRUVATE METABOLIC PROCESS	GO:0072521 PURINE-CONTAINING COMPOUND METABOLIC PROCESS
			GO:0009185 RIBONUCLEOSIDE DIPHOSPHATE METABOLIC PROCESS	GO:0006094 GLUCONEOGENESIS
			GO:0009259 RIBONUCLEOTIDE METABOLIC PROCESS	GO:0006096 GLYCOLYTIC PROCESS
			GO:0019693 RIBOSE PHOSPHATE METABOLIC PROCESS
			GO:0044281 SMALL MOLECULE METABOLIC PROCESS
			GO:0046364 MONOSACCHARIDE BIOSYNTHETIC PROCESS

## Sheet: Arginine Methylation
Macromolecule biosynthesis	Macromolecule catabolism	Ubiquitin-dependent protein degradation	Nucleobase biosynthesis	Energy metabolism	Translation initiation	Protein complex assembly	Haemoglobin related	Homeostasis	Protein localisation	Protein binding	Protein folding	Response to environment	Ungrouped
GO:0043043 PEPTIDE BIOSYNTHETIC PROCESS	GO:0009056 CATABOLIC PROCESS	GO:0010498 PROTEASOMAL PROTEIN CATABOLIC PROCESS	GO:0009161 RIBONUCLEOSIDE MONOPHOSPHATE METABOLIC PROCESS	GO:0046031 ADP METABOLIC PROCESS	GO:0001732 FORMATION OF CYTOPLASMIC TRANSLATION INITIATION COMPLEX	GO:0022618 RIBONUCLEOPROTEIN COMPLEX ASSEMBLY	GO:0020027 HEMOGLOBIN METABOLIC PROCESS	GO:0045454 CELL REDOX HOMEOSTASIS	GO:0006606 PROTEIN IMPORT INTO NUCLEUS	GO:0005515 PROTEIN BINDING	GO:0051085 CHAPERONE COFACTOR-DEPENDENT PROTEIN REFOLDING	GO:0042221 RESPONSE TO CHEMICAL	GO:0016887 ATPASE
GO:0044267 CELLULAR PROTEIN METABOLIC PROCESS	GO:0044257 CELLULAR PROTEIN CATABOLIC PROCESS	GO:0006508 PROTEOLYSIS	GO:0046112 NUCLEOBASE BIOSYNTHETIC PROCESS	GO:0006757 ATP GENERATION FROM ADP	GO:0002183 CYTOPLASMIC TRANSLATIONAL INITIATION	GO:0034622 CELLULAR PROTEIN-CONTAINING COMPLEX ASSEMBLY	GO:0042540 HEMOGLOBIN CATABOLIC PROCESS	GO:0042592 HOMEOSTATIC PROCESS	GO:0034504 PROTEIN LOCALIZATION TO NUCLEUS	GO:0051082 UNFOLDED PROTEIN BINDING	GO:0006457 PROTEIN FOLDING	GO:0042493 RESPONSE TO DRUG	GO:0005198 STRUCTURAL MOLECULE ACTIVITY
GO:1901566 ORGANONITROGEN COMPOUND BIOSYNTHETIC PROCESS	GO:1901565 ORGANONITROGEN COMPOUND CATABOLIC PROCESS	GO:0043632 MODIFICATION-DEPENDENT MACROMOLECULE CATABOLIC PROCESS	GO:0009167 PURINE RIBONUCLEOSIDE MONOPHOSPHATE METABOLIC PROCESS	GO:0006090 PYRUVATE METABOLIC PROCESS	GO:0002181 CYTOPLASMIC TRANSLATION	GO:0022607 CELLULAR COMPONENT ASSEMBLY		GO:0019725 CELLULAR HOMEOSTASIS	GO:0051170 IMPORT INTO NUCLEUS		GO:0006458 'DE NOVO' PROTEIN FOLDING	GO:0009628 RESPONSE TO ABIOTIC STIMULUS	GO:0006333 CHROMATIN ASSEMBLY OR DISASSEMBLY
GO:0043603 CELLULAR AMIDE METABOLIC PROCESS	GO:0044265 CELLULAR MACROMOLECULE CATABOLIC PROCESS	GO:0010499 PROTEASOMAL UBIQUITIN-INDEPENDENT PROTEIN CATABOLIC PROCESS	GO:0009126 PURINE NUCLEOSIDE MONOPHOSPHATE METABOLIC PROCESS	GO:0009150 PURINE RIBONUCLEOTIDE METABOLIC PROCESS	GO:0022618 RIBONUCLEOPROTEIN COMPLEX ASSEMBLY	GO:0043933 PROTEIN-CONTAINING COMPLEX SUBUNIT ORGANIZATION			GO:0072594 ESTABLISHMENT OF PROTEIN LOCALIZATION TO ORGANELLE		GO:0051084 'DE NOVO' POSTTRANSLATIONAL PROTEIN FOLDING	GO:0006986 RESPONSE TO UNFOLDED PROTEIN	GO:0003729 MRNA BINDING
GO:0044249 CELLULAR BIOSYNTHETIC PROCESS	GO:0030163 PROTEIN CATABOLIC PROCESS	GO:0051603 PROTEOLYSIS INVOLVED IN CELLULAR PROTEIN CATABOLIC PROCESS		GO:0019752 CARBOXYLIC ACID METABOLIC PROCESS	GO:0071826 RIBONUCLEOPROTEIN COMPLEX SUBUNIT ORGANIZATION	GO:0071826 RIBONUCLEOPROTEIN COMPLEX SUBUNIT ORGANIZATION			GO:0044053 TRANSLOCATION OF PEPTIDES OR PROTEINS INTO HOST CELL CYTOPLASM		GO:0006986 RESPONSE TO UNFOLDED PROTEIN	GO:0009408 RESPONSE TO HEAT
GO:0044271 CELLULAR NITROGEN COMPOUND BIOSYNTHETIC PROCESS	GO:0044248 CELLULAR CATABOLIC PROCESS	GO:0043161 PROTEASOME-MEDIATED UBIQUITIN-DEPENDENT PROTEIN CATABOLIC PROCESS		GO:0072521 PURINE-CONTAINING COMPOUND METABOLIC PROCESS	GO:0006413 TRANSLATIONAL INITIATION	GO:0065003 PROTEIN-CONTAINING COMPLEX ASSEMBLY			GO:0007029 ENDOPLASMIC RETICULUM ORGANIZATION		GO:0042026 PROTEIN REFOLDING	GO:0009266 RESPONSE TO TEMPERATURE STIMULUS
GO:0009059 MACROMOLECULE BIOSYNTHETIC PROCESS	GO:1901575 ORGANIC SUBSTANCE CATABOLIC PROCESS	GO:0006511 UBIQUITIN-DEPENDENT PROTEIN CATABOLIC PROCESS		GO:0009117 NUCLEOTIDE METABOLIC PROCESS	GO:0003735 STRUCTURAL CONSTITUENT OF RIBOSOME	GO:0046982 PROTEIN HETERODIMERIZATION ACTIVITY
GO:0043604 AMIDE BIOSYNTHETIC PROCESS		GO:0019941 MODIFICATION-DEPENDENT PROTEIN CATABOLIC PROCESS		GO:0019693 RIBOSE PHOSPHATE METABOLIC PROCESS		GO:0046983 PROTEIN DIMERIZATION ACTIVITY
GO:0009987 CELLULAR PROCESS				GO:0016052 CARBOHYDRATE CATABOLIC PROCESS
GO:1901576 ORGANIC SUBSTANCE BIOSYNTHETIC PROCESS				GO:0006753 NUCLEOSIDE PHOSPHATE METABOLIC PROCESS
GO:0006412 TRANSLATION				GO:0006082 ORGANIC ACID METABOLIC PROCESS
GO:0009058 BIOSYNTHETIC PROCESS				GO:0019637 ORGANOPHOSPHATE METABOLIC PROCESS
GO:0019538 PROTEIN METABOLIC PROCESS				GO:0009135 PURINE NUCLEOSIDE DIPHOSPHATE METABOLIC PROCESS
GO:1901564 ORGANONITROGEN COMPOUND METABOLIC PROCESS				GO:0006163 PURINE NUCLEOTIDE METABOLIC PROCESS
GO:0034645 CELLULAR MACROMOLECULE BIOSYNTHETIC PROCESS				GO:0046034 ATP METABOLIC PROCESS
GO:1901576 PEPTIDE METABOLIC PROCESS				GO:0006165 NUCLEOSIDE DIPHOSPHATE PHOSPHORYLATION
GO:0044260 CELLULAR MACROMOLECULE METABOLIC PROCESS				GO:0006096 GLYCOLYTIC PROCESS
				GO:0009179 PURINE RIBONUCLEOSIDE DIPHOSPHATE METABOLIC PROCESS
				GO:0043436 OXOACID METABOLIC PROCESS
				GO:0006091 GENERATION OF PRECURSOR METABOLITES AND ENERGY
				GO:0009259 RIBONUCLEOTIDE METABOLIC PROCESS
				GO:0055086 NUCLEOBASE-CONTAINING SMALL MOLECULE METABOLIC PROCESS
				GO:0009185 RIBONUCLEOSIDE DIPHOSPHATE METABOLIC PROCESS
				GO:0005975 CARBOHYDRATE METABOLIC PROCESS
				GO:0009132 NUCLEOSIDE DIPHOSPHATE METABOLIC PROCESS
				GO:0046939 NUCLEOTIDE PHOSPHORYLATION
				GO:0044281 SMALL MOLECULE METABOLIC PROCESS

## Sheet: Glutathionylation
Macromolecule metabolism	Energy metabolism	Nucleobase metabolism	Macromolecule catabolism	Ubiquitin-dependant protein degradation	Protein folding	Response to environment	Protein binding	Oxidoreductase activity	Peptidase activity	Haemoglobin related	Homeostasis	Chromatin organisation	Protein complex assembly	Ungrouped
GO:0043648 DICARBOXYLIC ACID METABOLIC PROCESS	GO:0006740 NADPH REGENERATION	GO:0009161 RIBONUCLEOSIDE MONOPHOSPHATE METABOLIC PROCESS	GO:1901565 ORGANONITROGEN COMPOUND CATABOLIC PROCESS	GO:0009057 MACROMOLECULE CATABOLIC PROCESS	GO:0006457 PROTEIN FOLDING	GO:0042493 RESPONSE TO DRUG	GO:0005515 PROTEIN BINDING	GO:0016684 OXIDOREDUCTASE ACTIVITY, ACTING ON PEROXIDE AS ACCEPTOR	GO:0004298 THREONINE-TYPE ENDOPEPTIDASE ACTIVITY	GO:0020027 HEMOGLOBIN METABOLIC PROCESS	GO:0042592 HOMEOSTATIC PROCESS	GO:0065004 PROTEIN-DNA COMPLEX ASSEMBLY	GO:0065003 PROTEIN-CONTAINING COMPLEX ASSEMBLY	GO:0003729 MRNA BINDING
GO:0006749 GLUTATHIONE METABOLIC PROCESS	GO:0006006 GLUCOSE METABOLIC PROCESS	GO:0072527 PYRIMIDINE-CONTAINING COMPOUND METABOLIC PROCESS	GO:1901575 ORGANIC SUBSTANCE CATABOLIC PROCESS	GO:0051603 PROTEOLYSIS INVOLVED IN CELLULAR PROTEIN CATABOLIC PROCESS	GO:0006458 'DE NOVO' PROTEIN FOLDING	GO:0042221 RESPONSE TO CHEMICAL	GO:0046983 PROTEIN DIMERIZATION ACTIVITY	GO:0004601 PEROXIDASE ACTIVITY	GO:0070003 THREONINE-TYPE PEPTIDASE ACTIVITY	GO:0042540 HEMOGLOBIN CATABOLIC PROCESS	GO:0019725 CELLULAR HOMEOSTASIS	GO:0034728 NUCLEOSOME ORGANIZATION	GO:0043933 PROTEIN-CONTAINING COMPLEX SUBUNIT ORGANIZATION	GO:0060590 ATPASE REGULATOR ACTIVITY
GO:0006575 CELLULAR MODIFIED AMINO ACID METABOLIC PROCESS	GO:0006098 PENTOSE-PHOSPHATE SHUNT	GO:0090407 ORGANOPHOSPHATE BIOSYNTHETIC PROCESS	GO:0044248 CELLULAR CATABOLIC PROCESS	GO:0030163 PROTEIN CATABOLIC PROCESS		GO:0009266 RESPONSE TO TEMPERATURE STIMULUS	GO:0042802 IDENTICAL PROTEIN BINDING	GO:0008379 THIOREDOXIN PEROXIDASE ACTIVITY	GO:0008233 PEPTIDASE ACTIVITY		GO:0045454 CELL REDOX HOMEOSTASIS	GO:0034724 DNA REPLICATION-INDEPENDENT NUCLEOSOME ORGANIZATION		GO:0002161 AMINOACYL-TRNA EDITING ACTIVITY
GO:0071704 ORGANIC SUBSTANCE METABOLIC PROCESS	GO:0005996 MONOSACCHARIDE METABOLIC PROCESS	GO:0072528 PYRIMIDINE-CONTAINING COMPOUND BIOSYNTHETIC PROCESS	GO:0044265 CELLULAR MACROMOLECULE CATABOLIC PROCESS	GO:0043161 PROTEASOME-MEDIATED UBIQUITIN-DEPENDENT PROTEIN CATABOLIC PROCESS		GO:0009628 RESPONSE TO ABIOTIC STIMULUS	GO:0051082 UNFOLDED PROTEIN BINDING	GO:0051920 PEROXIREDOXIN ACTIVITY	GO:0004175 ENDOPEPTIDASE ACTIVITY			GO:0006323 DNA PACKAGING		GO:0006979 RESPONSE TO OXIDATIVE STRESS
GO:1901564 ORGANONITROGEN COMPOUND METABOLIC PROCESS	GO:0046364 MONOSACCHARIDE BIOSYNTHETIC PROCESS	GO:0009147 PYRIMIDINE NUCLEOSIDE TRIPHOSPHATE METABOLIC PROCESS		GO:0006511 UBIQUITIN-DEPENDENT PROTEIN CATABOLIC PROCESS		GO:0006950 RESPONSE TO STRESS	GO:0042803 PROTEIN HOMODIMERIZATION ACTIVITY	GO:0016861 INTRAMOLECULAR OXIDOREDUCTASE ACTIVITY, INTERCONVERTING ALDOSES AND KETOSES				GO:0006334 NUCLEOSOME ASSEMBLY		GO:0042393 HISTONE BINDING
GO:0009185 RIBONUCLEOSIDE DIPHOSPHATE METABOLIC PROCESS	GO:0051156 GLUCOSE 6-PHOSPHATE METABOLIC PROCESS	GO:0009124 NUCLEOSIDE MONOPHOSPHATE BIOSYNTHETIC PROCESS		GO:0019941 MODIFICATION-DEPENDENT PROTEIN CATABOLIC PROCESS		GO:0009408 RESPONSE TO HEAT		GO:0016860 INTRAMOLECULAR OXIDOREDUCTASE ACTIVITY				GO:0006333 CHROMATIN ASSEMBLY OR DISASSEMBLY		GO:0006414 TRANSLATIONAL ELONGATION
GO:0019637 ORGANOPHOSPHATE METABOLIC PROCESS	GO:0006094 GLUCONEOGENESIS	GO:1901293 NUCLEOSIDE PHOSPHATE BIOSYNTHETIC PROCESS		GO:0044257 CELLULAR PROTEIN CATABOLIC PROCESS								GO:0006325 CHROMATIN ORGANIZATION		GO:0016853 ISOMERASE ACTIVITY
GO:0006082 ORGANIC ACID METABOLIC PROCESS	GO:0016051 CARBOHYDRATE BIOSYNTHETIC PROCESS	GO:0009262 DEOXYRIBONUCLEOTIDE METABOLIC PROCESS		GO:0010498 PROTEASOMAL PROTEIN CATABOLIC PROCESS								GO:0031497 CHROMATIN ASSEMBLY
GO:0044271 CELLULAR NITROGEN COMPOUND BIOSYNTHETIC PROCESS	GO:0019318 HEXOSE METABOLIC PROCESS	GO:0009112 NUCLEOBASE METABOLIC PROCESS		GO:0010499 PROTEASOMAL UBIQUITIN-INDEPENDENT PROTEIN CATABOLIC PROCESS								GO:0071824 PROTEIN-DNA COMPLEX SUBUNIT ORGANIZATION
GO:0006520 CELLULAR AMINO ACID METABOLIC PROCESS	GO:0006757 ATP GENERATION FROM ADP	GO:0009156 RIBONUCLEOSIDE MONOPHOSPHATE BIOSYNTHETIC PROCESS		GO:0044267 CELLULAR PROTEIN METABOLIC PROCESS
GO:0044281 SMALL MOLECULE METABOLIC PROCESS	GO:0046031 ADP METABOLIC PROCESS	GO:0009168 PURINE RIBONUCLEOSIDE MONOPHOSPHATE BIOSYNTHETIC PROCESS		GO:0043632 MODIFICATION-DEPENDENT MACROMOLECULE CATABOLIC PROCESS
GO:0009179 PURINE RIBONUCLEOSIDE DIPHOSPHATE METABOLIC PROCESS	GO:0019319 HEXOSE BIOSYNTHETIC PROCESS	GO:0009165 NUCLEOTIDE BIOSYNTHETIC PROCESS		GO:0006508 PROTEOLYSIS
GO:0009987 CELLULAR PROCESS	GO:0006091 GENERATION OF PRECURSOR METABOLITES AND ENERGY	GO:0009127 PURINE NUCLEOSIDE MONOPHOSPHATE BIOSYNTHETIC PROCESS
GO:0006807 NITROGEN COMPOUND METABOLIC PROCESS	GO:0006739 NADP METABOLIC PROCESS	GO:0009263 DEOXYRIBONUCLEOTIDE BIOSYNTHETIC PROCESS
GO:1901135 CARBOHYDRATE DERIVATIVE METABOLIC PROCESS		GO:0018130 HETEROCYCLE BIOSYNTHETIC PROCESS
GO:0009135 PURINE NUCLEOSIDE DIPHOSPHATE METABOLIC PROCESS		GO:0046112 NUCLEOBASE BIOSYNTHETIC PROCESS
GO:0006165 NUCLEOSIDE DIPHOSPHATE PHOSPHORYLATION		GO:0006221 PYRIMIDINE NUCLEOTIDE BIOSYNTHETIC PROCESS
GO:0055086 NUCLEOBASE-CONTAINING SMALL MOLECULE METABOLIC PROCESS		GO:0006220 PYRIMIDINE NUCLEOTIDE METABOLIC PROCESS
GO:1901576 PEPTIDE METABOLIC PROCESS		GO:0009123 NUCLEOSIDE MONOPHOSPHATE METABOLIC PROCESS
GO:0006508 PROTEOLYSIS
GO:0006163 PURINE NUCLEOTIDE METABOLIC PROCESS
GO:0044238 PRIMARY METABOLIC PROCESS
GO:1901566 ORGANONITROGEN COMPOUND BIOSYNTHETIC PROCESS
GO:1901362 ORGANIC CYCLIC COMPOUND BIOSYNTHETIC PROCESS
GO:0019693 RIBOSE PHOSPHATE METABOLIC PROCESS
GO:0009150 PURINE RIBONUCLEOTIDE METABOLIC PROCESS
GO:0009132 NUCLEOSIDE DIPHOSPHATE METABOLIC PROCESS
GO:0019752 CARBOXYLIC ACID METABOLIC PROCESS
GO:0046034 ATP METABOLIC PROCESS
GO:0008152 METABOLIC PROCESS
GO:0072521 PURINE-CONTAINING COMPOUND METABOLIC PROCESS
GO:0046939 NUCLEOTIDE PHOSPHORYLATION
GO:0019538 PROTEIN METABOLIC PROCESS
GO:0044267 CELLULAR PROTEIN METABOLIC PROCESS
GO:0006753 NUCLEOSIDE PHOSPHATE METABOLIC PROCESS
GO:0006096 GLYCOLYTIC PROCESS
GO:0005975 CARBOHYDRATE METABOLIC PROCESS
GO:0043436 OXOACID METABOLIC PROCESS
GO:0016052 CARBOHYDRATE CATABOLIC PROCESS
GO:0044283 SMALL MOLECULE BIOSYNTHETIC PROCESS

## Sheet: Ubiquitylation
Homeostasis	Ion homeostasis	Translation	Ubiquitin-related process	Protein binding	Energy metabolism	Vesicle transport	Transmembrane transport	GTP related	Protein localisation	Macromolecule metabolism	Macromolecule catabolism	Ubiquitin-dependant protein degradation	Response to environment	Protein folding	Ungrouped
GO:0042592 HOMEOSTATIC PROCESS	GO:0050801 ION HOMEOSTASIS	GO:0003735 STRUCTURAL CONSTITUENT OF RIBOSOME	GO:0031625 UBIQUITIN PROTEIN LIGASE BINDING	GO:0046983 PROTEIN DIMERIZATION ACTIVITY	GO:0009132 NUCLEOSIDE DIPHOSPHATE METABOLIC PROCESS	GO:0051049 REGULATION OF TRANSPORT	GO:0009678 PYROPHOSPHATE HYDROLYSIS-DRIVEN PROTON TRANSMEMBRANE TRANSPORTER ACTIVITY	GO:0005525 GTP BINDING	GO:0006620 POSTTRANSLATIONAL PROTEIN TARGETING TO ENDOPLASMIC RETICULUM MEMBRANE	GO:0009987 CELLULAR PROCESS	GO:1901565 ORGANONITROGEN COMPOUND CATABOLIC PROCESS	GO:0019941 MODIFICATION-DEPENDENT PROTEIN CATABOLIC PROCESS	GO:0010033 RESPONSE TO ORGANIC SUBSTANCE	GO:0006458 'DE NOVO' PROTEIN FOLDING	GO:0006333 CHROMATIN ASSEMBLY OR DISASSEMBLY
GO:0050801 ION HOMEOSTASIS	GO:0055080 CATION HOMEOSTASIS	GO:0002181 CYTOPLASMIC TRANSLATION	GO:0043130 UBIQUITIN BINDING	GO:0051082 UNFOLDED PROTEIN BINDING	GO:0006096 GLYCOLYTIC PROCESS	GO:0060627 REGULATION OF VESICLE-MEDIATED TRANSPORT	GO:0008553 P-TYPE PROTON-EXPORTING TRANSPORTER ACTIVITY	GO:0032561 GUANYL RIBONUCLEOTIDE BINDING	GO:0034504 PROTEIN LOCALIZATION TO NUCLEUS	GO:0019538 PROTEIN METABOLIC PROCESS	GO:1901575 ORGANIC SUBSTANCE CATABOLIC PROCESS	GO:0043632 MODIFICATION-DEPENDENT MACROMOLECULE CATABOLIC PROCESS	GO:0009408 RESPONSE TO HEAT	GO:0006457 PROTEIN FOLDING	GO:0005198 STRUCTURAL MOLECULE ACTIVITY
GO:0055080 CATION HOMEOSTASIS	GO:0055074 CALCIUM ION HOMEOSTASIS	GO:0044267 CELLULAR PROTEIN METABOLIC PROCESS	GO:0044389 UBIQUITIN-LIKE PROTEIN LIGASE BINDING	GO:0005515 PROTEIN BINDING	GO:0009179 PURINE RIBONUCLEOSIDE DIPHOSPHATE METABOLIC PROCESS			GO:0003924 GTPASE ACTIVITY	GO:0043952 PROTEIN TRANSPORT BY THE SEC COMPLEX	GO:1901566 ORGANONITROGEN COMPOUND BIOSYNTHETIC PROCESS	GO:0044265 CELLULAR MACROMOLECULE CATABOLIC PROCESS	POLYUBIQUITIN MODIFICATION-DEPENDENT PROTEIN BINDING	GO:0035966 RESPONSE TO TOPOLOGICALLY INCORRECT PROTEIN	GO:0051085 CHAPERONE COFACTOR-DEPENDENT PROTEIN REFOLDING	GO:0016887 ATPASE
GO:0072507 DIVALENT INORGANIC CATION HOMEOSTASIS	GO:0098771 INORGANIC ION HOMEOSTASIS	GO:0006412 TRANSLATION	GO:0032182 UBIQUITIN-LIKE PROTEIN BINDING	GO:0046982 PROTEIN HETERODIMERIZATION ACTIVITY	GO:0006757 ATP GENERATION FROM ADP			GO:0019001 GUANYL NUCLEOTIDE BINDING	GO:0051170 IMPORT INTO NUCLEUS	GO:0043603 CELLULAR AMIDE METABOLIC PROCESS	GO:0044248 CELLULAR CATABOLIC PROCESS	GO:0032446 PROTEIN MODIFICATION BY SMALL PROTEIN CONJUGATION OR REMOVAL	GO:0009266 RESPONSE TO TEMPERATURE STIMULUS	GO:0061077 CHAPERONE-MEDIATED PROTEIN FOLDING	GO:0033218 AMIDE BINDING
GO:0048878 CHEMICAL HOMEOSTASIS		GO:0043043 PEPTIDE BIOSYNTHETIC PROCESS			GO:0046939 NUCLEOTIDE PHOSPHORYLATION				GO:0031204 POSTTRANSLATIONAL PROTEIN TARGETING TO MEMBRANE, TRANSLOCATION	GO:0044267 CELLULAR PROTEIN METABOLIC PROCESS	GO:0009057 MACROMOLECULE CATABOLIC PROCESS	GO:0006508 PROTEOLYSIS	GO:0042493 RESPONSE TO DRUG	GO:0051084 'DE NOVO' POSTTRANSLATIONAL PROTEIN FOLDING
GO:0019725 CELLULAR HOMEOSTASIS					GO:0046031 ADP METABOLIC PROCESS				GO:0006606 PROTEIN IMPORT INTO NUCLEUS	GO:0043604 AMIDE BIOSYNTHETIC PROCESS	GO:0009056 CATABOLIC PROCESS	GO:0140030 MODIFICATION-DEPENDENT PROTEIN BINDING	GO:0042221 RESPONSE TO CHEMICAL
GO:0055074 CALCIUM ION HOMEOSTASIS					GO:0016052 CARBOHYDRATE CATABOLIC PROCESS					GO:1901576 PEPTIDE METABOLIC PROCESS		GO:0030163 PROTEIN CATABOLIC PROCESS	GO:0006950 RESPONSE TO STRESS
GO:0098771 INORGANIC ION HOMEOSTASIS					GO:0006165 NUCLEOSIDE DIPHOSPHATE PHOSPHORYLATION					GO:1901564 ORGANONITROGEN COMPOUND METABOLIC PROCESS		GO:0043161 PROTEASOME-MEDIATED UBIQUITIN-DEPENDENT PROTEIN CATABOLIC PROCESS
					GO:0009185 RIBONUCLEOSIDE DIPHOSPHATE METABOLIC PROCESS							GO:0006511 UBIQUITIN-DEPENDENT PROTEIN CATABOLIC PROCESS
					GO:0006090 PYRUVATE METABOLIC PROCESS							GO:0051603 PROTEOLYSIS INVOLVED IN CELLULAR PROTEIN CATABOLIC PROCESS
					GO:0009135 PURINE NUCLEOSIDE DIPHOSPHATE METABOLIC PROCESS							GO:0010498 PROTEASOMAL PROTEIN CATABOLIC PROCESS
